# Supplementary material for: CADLIVE optimizer: web-based parameter estimation for dynamic models
Source: Source Code Biol Med. 2012 Aug 28;7:9. doi: 10.1186/1751-0473-7-9 (PMC3457844; doi:10.1186/1751-0473-7-9)
Supplement: Additional file 4 — Files for the example models. [file 1751-0473-7-9-S4.zip]

Archive with 19 entries (16 files):
- samples/EnzymeReaction/
- samples/EnzymeReaction/EnzymeReaction.XML
- samples/EnzymeReaction/MathCtrl.txt
- samples/EnzymeReaction/MathParam.txt
- samples/EnzymeReaction/MathUserFunc.txt
- samples/EnzymeReaction/squarederror.txt
- samples/HeatShockResponse/
- samples/HeatShockResponse/HeatShockResponse.XML
- samples/HeatShockResponse/MathCtrl.txt
- samples/HeatShockResponse/MathParam.txt
- samples/HeatShockResponse/MathUserFunc.txt
- samples/HeatShockResponse/squarederror.txt
- samples/NitrogenAssimilationSystem/
- samples/NitrogenAssimilationSystem/MathCtrl.txt
- samples/NitrogenAssimilationSystem/MathParam.txt
- samples/NitrogenAssimilationSystem/MathUserFunc.txt
- samples/NitrogenAssimilationSystem/NitrogenAssimilationSystem.XML
- samples/NitrogenAssimilationSystem/squarederror.txt
- samples/README.txt
