# Supplementary material for: CADLIVE optimizer: web-based parameter estimation for dynamic models
Source: Source Code Biol Med. 2012 Aug 28;7:9. doi: 10.1186/1751-0473-7-9 (PMC3457844; doi:10.1186/1751-0473-7-9)
Supplement: Additional file 4 — Files for the example models. [file 1751-0473-7-9-S4.zip › samples/EnzymeReaction/EnzymeReaction.XML]

<?xml version="1.0" encoding="SHIFT_JIS" standalone="no"?>
<!DOCTYPE sanac PUBLIC "sanac" "sanac.dtd">
<sanac frame="CADLIVE" frameInfo="2.75">
<model name="EnzymeReaction" modelInfo="Simple Example for CADLIVE OPTIMIZER">
<panel size="1600" magnification="100"/>
<listOfCompartments numberOfCompartments="2">
<compartment name="environment" volume="" R="255" G="255" B="255">
<subCompartment id="1" cat="Square" cx="-100" cy="-100" l="-1" h="80" w="80"/>
</compartment>
<compartment name="cytoplasm" volume="" R="224" G="224" B="255">
<subCompartment id="2" cat="Square" cx="252" cy="232" l="-4" h="320" w="320"/>
</compartment>
</listOfCompartments>
<listOfSpecies numberOfSpecies="4">
<Specie specieID="1" name="Enzyme" compartment="cytoplasm">
<specieAttribute specieClass="protein" massBalance="on" totalAmount="constant" decomposition="off" initialAmount="1e-6" isExternal="true" isVisible="true"/>
</Specie>
<Specie specieID="2" name="Substrate" compartment="cytoplasm">
<specieAttribute specieClass="metabolite" massBalance="off" totalAmount="constant" decomposition="off" initialAmount="1e-3" isExternal="false" isVisible="true"/>
</Specie>
<Specie specieID="3" name="Product" compartment="cytoplasm">
<specieAttribute specieClass="metabolite" massBalance="off" totalAmount="variable" decomposition="on" initialAmount="0" isExternal="false" isVisible="true"/>
</Specie>
<Specie specieID="4" name="Substrate:Enzyme" compartment="cytoplasm">
<specieAttribute specieClass="modifier_complex" massBalance="on" totalAmount="variable" decomposition="off" initialAmount="0" isExternal="false" isVisible="false"/>
<listOfElements numberOfElements="2">
<specieReference specieID="2" name="Substrate" compartment="cytoplasm" stoichiometry="1" cx="201" cy="273"/>
<specieReference specieID="1" name="Enzyme" compartment="cytoplasm" stoichiometry="1" cx="245" cy="211"/>
</listOfElements>
</Specie>
</listOfSpecies>
<listOfReactions layer="metabolic" numberOfReactions="1">
<Reaction reactionID="1" groupID="2" reactionType="irreversible_conversion" isConvertible="true" reactionName="#1" isVisible="true" modifierReactionEquation="Enzyme -() Substrate &gt; Product">
<listOfReactants numberOfReactants="1">
<specieReference specieID="2" name="Substrate" compartment="cytoplasm" stoichiometry="1" cx="201" cy="273"/>
</listOfReactants>
<listOfProducts numberOfProducts="1">
<specieReference specieID="3" name="Product" compartment="cytoplasm" stoichiometry="1" cx="317" cy="273"/>
</listOfProducts>
<listOfModifiers numberOfModifiers="1">
<modifierSpecieReference specieID="1" name="Enzyme" compartment="cytoplasm" stoichiometry="1" cx="245" cy="211" modifierType="enzyme" isTotal="true">
<lineLocation index="0" x1="245" y1="211" x2="246" y2="273" connectSegmentPoint="0" isExchange="false" isAutomatic="false"/>
</modifierSpecieReference>
</listOfModifiers>
<modifierComplex>
<specieReference specieID="4" name="Substrate:Enzyme" compartment="cytoplasm" stoichiometry="1" cx="-1" cy="-1"/>
</modifierComplex>
<lineLocation index="0" x1="201" y1="273" x2="317" y2="273" connectSegmentPoint="0" isExchange="false" isAutomatic="false"/>
</Reaction>
</listOfReactions>
</model>
</sanac>
