# Supplementary material for: CADLIVE optimizer: web-based parameter estimation for dynamic models
Source: Source Code Biol Med. 2012 Aug 28;7:9. doi: 10.1186/1751-0473-7-9 (PMC3457844; doi:10.1186/1751-0473-7-9)
Supplement: Additional file 4 — Files for the example models. [file 1751-0473-7-9-S4.zip › samples/EnzymeReaction/MathParam.txt]

##### Model ################
# TITLE:EnzymeReaction
# INFO:Simple Example for CADLIVE OPTIMIZER
# CONVERSION TYPE
#     GENE-PROTEIN:NONE
#     METABOLIC:MM
N_VAR   ;   1; # num of variables(all)
N_ALGEBR;   0; # num of variables(Algebraic Eq)

#Y_START ; index; initial_value; tag #comment
Y_START ;   1;  0.0;  Product.cyt	#

#PARAM;name;index;val;val_start;num_survey;D/R/S;change-val;GA_min;GA_max;tag #comment
PARAM   ;constantPlayer;   1;       0.001;;0;D;;;; Substrate.cyt	#
PARAM   ;Q             ;   1;         0.1;;0;D;;;; reaction_rate_constant_Enzyme.cyt_Substrate.cyt_MM	#
PARAM   ;Q             ;   2;       0.075;;0;D;;;; reaction_rate_constant_Product.cyt_MM	#
PARAM   ;Kmich         ;   1;       0.001;;0;D;;;; Michaelis_constant(Substrate.cyt)_Enzyme.cyt_Substrate.cyt_MM	#
PARAM   ;Kmich         ;   2;       0.001;;0;D;;;; Michaelis_constant(Product.cyt)_Product.cyt_MM	#

#T_EVENT ; name; index; time; value; #comment


######## Don't edit the following lines. ######
PARAM_NAME ;constantPlayer  #
PARAM_NAME ;Q               #
PARAM_NAME ;Kmich           #
