# Supplementary material for: CADLIVE optimizer: web-based parameter estimation for dynamic models
Source: Source Code Biol Med. 2012 Aug 28;7:9. doi: 10.1186/1751-0473-7-9 (PMC3457844; doi:10.1186/1751-0473-7-9)
Supplement: Additional file 4 — Files for the example models. [file 1751-0473-7-9-S4.zip › samples/EnzymeReaction/MathUserFunc.txt]

#include<math.h>
#include"life.h"
#include"lsUsrFitness.h"


int LsUsrFitness(double **y,int num_row,int num_col,int ls_ret,double *fitness)
{
	double target=1e-3;
	*fitness = 0;

	if(ls_ret == -1){
		*fitness = -1e+10; // Simulation Error
	}else{
		if( 1e-3 < fabs((y[num_row*9/10][1]-y[num_row-1][1])/y[num_row-1][1]) ){
			*fitness = -1e+5; // Non Steady-State
		}else{
			*fitness = -pow((y[num_row-1][1]-target)/target,2); // Product Concentration Should Be 1e-3
		}
	}

	return 0;
}

/*
 * TITLE:EnzymeReaction
 * INFO:Simple Example for CADLIVE OPTIMIZER
 * CONVERSION TYPE
 *     GENE-PROTEIN:NONE
 *     METABOLIC:MM
 */

void usr_fvec(double fvec[], double y[], double Gene, Parameter *p)
{
	double *constantPlayer	= p->val[1];
	double *Q	= p->val[2];
	double *Kmich	= p->val[3];

	fvec[  1] = Q[1]*constantPlayer[1]/(Kmich[1] + constantPlayer[1]) - Q[2]*y[1]/(Kmich[2] + y[1]);
}

void usr_fjac(double fjac[][MAX_VAR_NUM], double y[], double Gene, Parameter *p)
{
	double *constantPlayer	= p->val[1];
	double *Q	= p->val[2];
	double *Kmich	= p->val[3];

	fjac[  1][  1] = -(Q[2]*(Kmich[2] + y[1]) - Q[2]*y[1])/pow((Kmich[2] + y[1]), 2);
}
