# Supplementary material for: CADLIVE optimizer: web-based parameter estimation for dynamic models
Source: Source Code Biol Med. 2012 Aug 28;7:9. doi: 10.1186/1751-0473-7-9 (PMC3457844; doi:10.1186/1751-0473-7-9)
Supplement: Additional file 4 — Files for the example models. [file 1751-0473-7-9-S4.zip › samples/EnzymeReaction/squarederror.txt]

Time	Product
0	0
8.000E-02	1.343E-03
4.000E-01	1.965E-03
8.800E-01	1.999E-03
1.000E+00	2.0E-03
