# Supplementary material for: CADLIVE optimizer: web-based parameter estimation for dynamic models
Source: Source Code Biol Med. 2012 Aug 28;7:9. doi: 10.1186/1751-0473-7-9 (PMC3457844; doi:10.1186/1751-0473-7-9)
Supplement: Additional file 4 — Files for the example models. [file 1751-0473-7-9-S4.zip › samples/HeatShockResponse/HeatShockResponse.XML]

<?xml version="1.0" encoding="SHIFT_JIS" standalone="no"?>
<!DOCTYPE sanac PUBLIC "sanac" "sanac.dtd">
<sanac frame="CADLIVE" frameInfo="2.75">
<model name="HeatShockResponse" modelInfo="Ordinary version">
<panel size="1600" magnification="100"/>
<listOfCompartments numberOfCompartments="2">
<compartment name="environment" volume="" R="255" G="255" B="255">
<subCompartment id="1" cat="Square" cx="-100" cy="-100" l="-1" h="80" w="80"/>
</compartment>
<compartment name="cytoplasm" volume="" R="224" G="224" B="255">
<subCompartment id="2" cat="Circle" cx="804" cy="772" l="708" h="-4" w="1416"/>
</compartment>
</listOfCompartments>
<listOfSpecies numberOfSpecies="29">
<Specie specieID="1" name="s70" compartment="cytoplasm">
<specieAttribute specieClass="protein" massBalance="on" totalAmount="constant" decomposition="off" initialAmount="" isExternal="false" isVisible="true"/>
</Specie>
<Specie specieID="2" name="RNAP" compartment="cytoplasm">
<specieAttribute specieClass="protein" massBalance="on" totalAmount="constant" decomposition="off" initialAmount="" isExternal="false" isVisible="true"/>
</Specie>
<Specie specieID="3" name="s32" compartment="cytoplasm">
<specieAttribute specieClass="protein" massBalance="on" totalAmount="variable" decomposition="on" initialAmount="" isExternal="false" isVisible="true"/>
</Specie>
<Specie specieID="4" name="FtsH" compartment="cytoplasm">
<specieAttribute specieClass="protein" massBalance="on" totalAmount="variable" decomposition="on" initialAmount="" isExternal="false" isVisible="true"/>
</Specie>
<Specie specieID="5" name="DnaK" compartment="cytoplasm">
<specieAttribute specieClass="protein" massBalance="on" totalAmount="variable" decomposition="on" initialAmount="" isExternal="false" isVisible="true"/>
</Specie>
<Specie specieID="6" name="Protein" compartment="cytoplasm">
<specieAttribute specieClass="protein" massBalance="on" totalAmount="variable" decomposition="on" initialAmount="" isExternal="false" isVisible="true"/>
</Specie>
<Specie specieID="7" name="Protein-f" compartment="cytoplasm">
<specieAttribute specieClass="protein" massBalance="on" totalAmount="variable" decomposition="on" initialAmount="" isExternal="false" isVisible="true"/>
</Specie>
<Specie specieID="8" name="Enhancer(s32)" compartment="cytoplasm">
<specieAttribute specieClass="DNA_enhancer" massBalance="on" totalAmount="constant" decomposition="off" initialAmount="" isExternal="false" isVisible="true"/>
</Specie>
<Specie specieID="9" name="Enhancer(HSP)" compartment="cytoplasm">
<specieAttribute specieClass="DNA_enhancer" massBalance="on" totalAmount="constant" decomposition="off" initialAmount="" isExternal="false" isVisible="true"/>
</Specie>
<Specie specieID="10" name="D" compartment="cytoplasm">
<specieAttribute specieClass="DNA_others" massBalance="off" totalAmount="constant" decomposition="off" initialAmount="" isExternal="false" isVisible="true"/>
</Specie>
<Specie specieID="11" name="mRNA(s32)" compartment="cytoplasm">
<specieAttribute specieClass="RNA" massBalance="off" totalAmount="variable" decomposition="on" initialAmount="" isExternal="false" isVisible="true"/>
</Specie>
<Specie specieID="12" name="mRNA(DnaK)" compartment="cytoplasm">
<specieAttribute specieClass="RNA" massBalance="off" totalAmount="variable" decomposition="on" initialAmount="" isExternal="false" isVisible="true"/>
</Specie>
<Specie specieID="13" name="mRNA(FtsH)" compartment="cytoplasm">
<specieAttribute specieClass="RNA" massBalance="off" totalAmount="variable" decomposition="on" initialAmount="" isExternal="false" isVisible="true"/>
</Specie>
<Specie specieID="14" name="mRNA(Protein)" compartment="cytoplasm">
<specieAttribute specieClass="RNA" massBalance="off" totalAmount="variable" decomposition="on" initialAmount="" isExternal="false" isVisible="true"/>
</Specie>
<Specie specieID="15" name="Gene(s32)" compartment="cytoplasm">
<specieAttribute specieClass="DNA_gene" massBalance="off" totalAmount="constant" decomposition="off" initialAmount="" isExternal="false" isVisible="true"/>
</Specie>
<Specie specieID="16" name="Gene(DnaK)" compartment="cytoplasm">
<specieAttribute specieClass="DNA_gene" massBalance="off" totalAmount="constant" decomposition="off" initialAmount="" isExternal="false" isVisible="true"/>
</Specie>
<Specie specieID="17" name="Gene(FtsH)" compartment="cytoplasm">
<specieAttribute specieClass="DNA_gene" massBalance="off" totalAmount="constant" decomposition="off" initialAmount="" isExternal="false" isVisible="true"/>
</Specie>
<Specie specieID="18" name="Gene(Protein)" compartment="cytoplasm">
<specieAttribute specieClass="DNA_gene" massBalance="off" totalAmount="constant" decomposition="off" initialAmount="" isExternal="false" isVisible="true"/>
</Specie>
<Specie specieID="20" name="s70:RNAP" compartment="cytoplasm">
<specieAttribute specieClass="complex" massBalance="off" totalAmount="variable" decomposition="on" initialAmount="" isExternal="false" isVisible="true"/>
<listOfElements numberOfElements="2">
<specieReference specieID="1" name="s70" compartment="cytoplasm" stoichiometry="1" cx="633" cy="481"/>
<specieReference specieID="2" name="RNAP" compartment="cytoplasm" stoichiometry="1" cx="633" cy="616"/>
</listOfElements>
</Specie>
<Specie specieID="22" name="Enhancer(s32):s70:RNAP" compartment="cytoplasm">
<specieAttribute specieClass="complex" massBalance="off" totalAmount="variable" decomposition="on" initialAmount="" isExternal="false" isVisible="true"/>
<listOfElements numberOfElements="2">
<specieReference specieID="8" name="Enhancer(s32)" compartment="cytoplasm" stoichiometry="1" cx="687" cy="442"/>
<specieReference specieID="20" name="s70:RNAP" compartment="cytoplasm" stoichiometry="1" cx="633" cy="546"/>
</listOfElements>
</Specie>
<Specie specieID="23" name="RNAP:s32" compartment="cytoplasm">
<specieAttribute specieClass="complex" massBalance="off" totalAmount="variable" decomposition="on" initialAmount="" isExternal="false" isVisible="true"/>
<listOfElements numberOfElements="2">
<specieReference specieID="2" name="RNAP" compartment="cytoplasm" stoichiometry="1" cx="633" cy="616"/>
<specieReference specieID="3" name="s32" compartment="cytoplasm" stoichiometry="1" cx="886" cy="616"/>
</listOfElements>
</Specie>
<Specie specieID="24" name="Enhancer(HSP):RNAP:s32" compartment="cytoplasm">
<specieAttribute specieClass="complex" massBalance="off" totalAmount="variable" decomposition="on" initialAmount="" isExternal="false" isVisible="true"/>
<listOfElements numberOfElements="2">
<specieReference specieID="9" name="Enhancer(HSP)" compartment="cytoplasm" stoichiometry="1" cx="756" cy="753"/>
<specieReference specieID="23" name="RNAP:s32" compartment="cytoplasm" stoichiometry="1" cx="757" cy="616"/>
</listOfElements>
</Specie>
<Specie specieID="25" name="s32:DnaK" compartment="cytoplasm">
<specieAttribute specieClass="complex" massBalance="off" totalAmount="variable" decomposition="on" initialAmount="" isExternal="false" isVisible="true"/>
<listOfElements numberOfElements="2">
<specieReference specieID="3" name="s32" compartment="cytoplasm" stoichiometry="1" cx="886" cy="616"/>
<specieReference specieID="5" name="DnaK" compartment="cytoplasm" stoichiometry="1" cx="1080" cy="794"/>
</listOfElements>
</Specie>
<Specie specieID="28" name="s32:FtsH" compartment="cytoplasm">
<specieAttribute specieClass="modifier_complex" massBalance="on" totalAmount="variable" decomposition="on" initialAmount="" isExternal="false" isVisible="false"/>
<listOfElements numberOfElements="2">
<specieReference specieID="3" name="s32" compartment="cytoplasm" stoichiometry="1" cx="886" cy="616"/>
<specieReference specieID="4" name="FtsH" compartment="cytoplasm" stoichiometry="1" cx="1036" cy="724"/>
</listOfElements>
</Specie>
<Specie specieID="29" name="Protein:DnaK" compartment="cytoplasm">
<specieAttribute specieClass="modifier_complex" massBalance="on" totalAmount="variable" decomposition="on" initialAmount="" isExternal="false" isVisible="false"/>
<listOfElements numberOfElements="2">
<specieReference specieID="6" name="Protein" compartment="cytoplasm" stoichiometry="1" cx="1209" cy="543"/>
<specieReference specieID="5" name="DnaK" compartment="cytoplasm" stoichiometry="1" cx="1080" cy="794"/>
</listOfElements>
</Specie>
<Specie specieID="30" name="D:s70:RNAP" compartment="cytoplasm">
<specieAttribute specieClass="complex" massBalance="off" totalAmount="variable" decomposition="on" initialAmount="" isExternal="false" isVisible="true"/>
<listOfElements numberOfElements="2">
<specieReference specieID="10" name="D" compartment="cytoplasm" stoichiometry="1" cx="592" cy="749"/>
<specieReference specieID="20" name="s70:RNAP" compartment="cytoplasm" stoichiometry="1" cx="633" cy="546"/>
</listOfElements>
</Specie>
<Specie specieID="31" name="D:RNAP:s32" compartment="cytoplasm">
<specieAttribute specieClass="complex" massBalance="off" totalAmount="variable" decomposition="on" initialAmount="" isExternal="false" isVisible="true"/>
<listOfElements numberOfElements="2">
<specieReference specieID="10" name="D" compartment="cytoplasm" stoichiometry="1" cx="592" cy="749"/>
<specieReference specieID="23" name="RNAP:s32" compartment="cytoplasm" stoichiometry="1" cx="757" cy="616"/>
</listOfElements>
</Specie>
<Specie specieID="32" name="RNAP:D" compartment="cytoplasm">
<specieAttribute specieClass="complex" massBalance="off" totalAmount="variable" decomposition="on" initialAmount="" isExternal="false" isVisible="true"/>
<listOfElements numberOfElements="2">
<specieReference specieID="2" name="RNAP" compartment="cytoplasm" stoichiometry="1" cx="633" cy="616"/>
<specieReference specieID="10" name="D" compartment="cytoplasm" stoichiometry="1" cx="592" cy="749"/>
</listOfElements>
</Specie>
<Specie specieID="34" name="s32:DnaK:FtsH" compartment="cytoplasm">
<specieAttribute specieClass="modifier_complex" massBalance="on" totalAmount="variable" decomposition="on" initialAmount="" isExternal="false" isVisible="false"/>
<listOfElements numberOfElements="2">
<specieReference specieID="25" name="s32:DnaK" compartment="cytoplasm" stoichiometry="1" cx="1080" cy="616"/>
<specieReference specieID="4" name="FtsH" compartment="cytoplasm" stoichiometry="1" cx="1036" cy="724"/>
</listOfElements>
</Specie>
</listOfSpecies>
<listOfReactions layer="gene" numberOfReactions="8">
<Reaction reactionID="10" groupID="4" reactionType="transcription" isConvertible="true" reactionName="#10" isVisible="true" modifierReactionEquation="Enhancer(s32):s70:RNAP -&gt;&gt; Gene(s32) -&gt; mRNA(s32)">
<listOfReactants numberOfReactants="1">
<specieReference specieID="15" name="Gene(s32)" compartment="cytoplasm" stoichiometry="1" cx="770" cy="530"/>
</listOfReactants>
<listOfProducts numberOfProducts="1">
<specieReference specieID="11" name="mRNA(s32)" compartment="cytoplasm" stoichiometry="1" cx="886" cy="516"/>
</listOfProducts>
<listOfModifiers numberOfModifiers="1">
<modifierSpecieReference specieID="22" name="Enhancer(s32):s70:RNAP" compartment="cytoplasm" stoichiometry="1" cx="687" cy="544" modifierType="activator" isTotal="true">
<lineLocation index="0" x1="687" y1="544" x2="826" y2="516" connectSegmentPoint="0" isExchange="false" isAutomatic="false">
<segmentStatus counter="1" x="786" y="484"/>
</lineLocation>
</modifierSpecieReference>
</listOfModifiers>
<lineLocation index="0" x1="792" y1="516" x2="886" y2="516" connectSegmentPoint="0" isExchange="false" isAutomatic="false"/>
</Reaction>
<Reaction reactionID="17" groupID="5" reactionType="transcription" isConvertible="true" reactionName="#17" isVisible="true" modifierReactionEquation="Enhancer(HSP):RNAP:s32 -&gt;&gt; Gene(DnaK) -&gt; mRNA(DnaK)">
<listOfReactants numberOfReactants="1">
<specieReference specieID="16" name="Gene(DnaK)" compartment="cytoplasm" stoichiometry="1" cx="841" cy="791"/>
</listOfReactants>
<listOfProducts numberOfProducts="1">
<specieReference specieID="12" name="mRNA(DnaK)" compartment="cytoplasm" stoichiometry="1" cx="956" cy="793"/>
</listOfProducts>
<listOfModifiers numberOfModifiers="1">
<modifierSpecieReference specieID="24" name="Enhancer(HSP):RNAP:s32" compartment="cytoplasm" stoichiometry="1" cx="757" cy="687" modifierType="activator" isTotal="true">
<lineLocation index="0" x1="757" y1="687" x2="897" y2="785" connectSegmentPoint="0" isExchange="false" isAutomatic="false"/>
</modifierSpecieReference>
</listOfModifiers>
<lineLocation index="0" x1="863" y1="777" x2="956" y2="793" connectSegmentPoint="0" isExchange="false" isAutomatic="false"/>
</Reaction>
<Reaction reactionID="16" groupID="6" reactionType="transcription" isConvertible="true" reactionName="#16" isVisible="true" modifierReactionEquation="Enhancer(HSP):RNAP:s32 -&gt;&gt; Gene(FtsH) -&gt; mRNA(FtsH)">
<listOfReactants numberOfReactants="1">
<specieReference specieID="17" name="Gene(FtsH)" compartment="cytoplasm" stoichiometry="1" cx="873" cy="737"/>
</listOfReactants>
<listOfProducts numberOfProducts="1">
<specieReference specieID="13" name="mRNA(FtsH)" compartment="cytoplasm" stoichiometry="1" cx="950" cy="723"/>
</listOfProducts>
<listOfModifiers numberOfModifiers="1">
<modifierSpecieReference specieID="24" name="Enhancer(HSP):RNAP:s32" compartment="cytoplasm" stoichiometry="1" cx="757" cy="687" modifierType="activator" isTotal="true">
<lineLocation index="0" x1="757" y1="687" x2="910" y2="723" connectSegmentPoint="0" isExchange="false" isAutomatic="false">
<segmentStatus counter="1" x="832" y="682"/>
</lineLocation>
</modifierSpecieReference>
</listOfModifiers>
<lineLocation index="0" x1="895" y1="723" x2="950" y2="723" connectSegmentPoint="0" isExchange="false" isAutomatic="false"/>
</Reaction>
<Reaction reactionID="7" groupID="7" reactionType="transcription" isConvertible="true" reactionName="#7" isVisible="true" modifierReactionEquation="Gene(Protein) -&gt; mRNA(Protein)">
<listOfReactants numberOfReactants="1">
<specieReference specieID="18" name="Gene(Protein)" compartment="cytoplasm" stoichiometry="1" cx="1188" cy="778"/>
</listOfReactants>
<listOfProducts numberOfProducts="1">
<specieReference specieID="14" name="mRNA(Protein)" compartment="cytoplasm" stoichiometry="1" cx="1209" cy="719"/>
</listOfProducts>
<lineLocation index="0" x1="1210" y1="764" x2="1209" y2="719" connectSegmentPoint="0" isExchange="false" isAutomatic="false"/>
</Reaction>
<Reaction reactionID="12" groupID="12" reactionType="translation" isConvertible="true" reactionName="#12" isVisible="true" modifierReactionEquation="mRNA(s32) -&gt; s32">
<listOfReactants numberOfReactants="1">
<specieReference specieID="11" name="mRNA(s32)" compartment="cytoplasm" stoichiometry="1" cx="886" cy="516"/>
</listOfReactants>
<listOfProducts numberOfProducts="1">
<specieReference specieID="3" name="s32" compartment="cytoplasm" stoichiometry="1" cx="886" cy="616"/>
</listOfProducts>
<lineLocation index="0" x1="886" y1="516" x2="886" y2="616" connectSegmentPoint="0" isExchange="false" isAutomatic="false"/>
</Reaction>
<Reaction reactionID="18" groupID="18" reactionType="translation" isConvertible="true" reactionName="#18" isVisible="true" modifierReactionEquation="mRNA(FtsH) -&gt; FtsH">
<listOfReactants numberOfReactants="1">
<specieReference specieID="13" name="mRNA(FtsH)" compartment="cytoplasm" stoichiometry="1" cx="950" cy="723"/>
</listOfReactants>
<listOfProducts numberOfProducts="1">
<specieReference specieID="4" name="FtsH" compartment="cytoplasm" stoichiometry="1" cx="1036" cy="724"/>
</listOfProducts>
<lineLocation index="0" x1="950" y1="723" x2="1036" y2="724" connectSegmentPoint="0" isExchange="false" isAutomatic="false"/>
</Reaction>
<Reaction reactionID="19" groupID="19" reactionType="translation" isConvertible="true" reactionName="#19" isVisible="true" modifierReactionEquation="mRNA(DnaK) -&gt; DnaK">
<listOfReactants numberOfReactants="1">
<specieReference specieID="12" name="mRNA(DnaK)" compartment="cytoplasm" stoichiometry="1" cx="956" cy="793"/>
</listOfReactants>
<listOfProducts numberOfProducts="1">
<specieReference specieID="5" name="DnaK" compartment="cytoplasm" stoichiometry="1" cx="1080" cy="794"/>
</listOfProducts>
<lineLocation index="0" x1="956" y1="793" x2="1080" y2="794" connectSegmentPoint="0" isExchange="false" isAutomatic="false"/>
</Reaction>
<Reaction reactionID="28" groupID="28" reactionType="translation" isConvertible="true" reactionName="#28" isVisible="true" modifierReactionEquation="mRNA(Protein) -&gt; Protein-f">
<listOfReactants numberOfReactants="1">
<specieReference specieID="14" name="mRNA(Protein)" compartment="cytoplasm" stoichiometry="1" cx="1209" cy="719"/>
</listOfReactants>
<listOfProducts numberOfProducts="1">
<specieReference specieID="7" name="Protein-f" compartment="cytoplasm" stoichiometry="1" cx="1209" cy="646"/>
</listOfProducts>
<lineLocation index="0" x1="1209" y1="719" x2="1209" y2="646" connectSegmentPoint="0" isExchange="false" isAutomatic="false"/>
</Reaction>
</listOfReactions>
<listOfReactions layer="protein" numberOfReactions="12">
<Reaction reactionID="8" groupID="8" reactionType="binding" isConvertible="true" reactionName="#8" isVisible="true" modifierReactionEquation="s70 + RNAP &lt;-&gt; s70:RNAP">
<listOfReactants numberOfReactants="2">
<specieReference specieID="1" name="s70" compartment="cytoplasm" stoichiometry="1" cx="633" cy="481">
<lineLocation index="0" x1="633" y1="546" x2="633" y2="481" connectSegmentPoint="0" isExchange="false" isAutomatic="false"/>
</specieReference>
<specieReference specieID="2" name="RNAP" compartment="cytoplasm" stoichiometry="1" cx="633" cy="616">
<lineLocation index="0" x1="633" y1="546" x2="633" y2="616" connectSegmentPoint="0" isExchange="false" isAutomatic="false"/>
</specieReference>
</listOfReactants>
<listOfProducts numberOfProducts="1">
<specieReference specieID="20" name="s70:RNAP" compartment="cytoplasm" stoichiometry="1" cx="633" cy="546"/>
</listOfProducts>
<multiArmsReaction cx="633" cy="546"/>
</Reaction>
<Reaction reactionID="13" groupID="13" reactionType="binding" isConvertible="true" reactionName="#13" isVisible="true" modifierReactionEquation="Enhancer(s32) + s70:RNAP &lt;-&gt; Enhancer(s32):s70:RNAP">
<listOfReactants numberOfReactants="2">
<specieReference specieID="8" name="Enhancer(s32)" compartment="cytoplasm" stoichiometry="1" cx="687" cy="442">
<lineLocation index="0" x1="687" y1="544" x2="687" y2="442" connectSegmentPoint="0" isExchange="false" isAutomatic="false"/>
</specieReference>
<specieReference specieID="20" name="s70:RNAP" compartment="cytoplasm" stoichiometry="1" cx="633" cy="546">
<lineLocation index="0" x1="687" y1="544" x2="633" y2="546" connectSegmentPoint="0" isExchange="false" isAutomatic="false"/>
</specieReference>
</listOfReactants>
<listOfProducts numberOfProducts="1">
<specieReference specieID="22" name="Enhancer(s32):s70:RNAP" compartment="cytoplasm" stoichiometry="1" cx="687" cy="544"/>
</listOfProducts>
<multiArmsReaction cx="687" cy="544"/>
</Reaction>
<Reaction reactionID="14" groupID="14" reactionType="binding" isConvertible="true" reactionName="#14" isVisible="true" modifierReactionEquation="RNAP + s32 &lt;-&gt; RNAP:s32">
<listOfReactants numberOfReactants="2">
<specieReference specieID="2" name="RNAP" compartment="cytoplasm" stoichiometry="1" cx="633" cy="616">
<lineLocation index="0" x1="757" y1="616" x2="633" y2="616" connectSegmentPoint="0" isExchange="false" isAutomatic="false"/>
</specieReference>
<specieReference specieID="3" name="s32" compartment="cytoplasm" stoichiometry="1" cx="886" cy="616">
<lineLocation index="0" x1="757" y1="616" x2="886" y2="616" connectSegmentPoint="0" isExchange="false" isAutomatic="false"/>
</specieReference>
</listOfReactants>
<listOfProducts numberOfProducts="1">
<specieReference specieID="23" name="RNAP:s32" compartment="cytoplasm" stoichiometry="1" cx="757" cy="616"/>
</listOfProducts>
<multiArmsReaction cx="757" cy="616"/>
</Reaction>
<Reaction reactionID="15" groupID="15" reactionType="binding" isConvertible="true" reactionName="#15" isVisible="true" modifierReactionEquation="Enhancer(HSP) + RNAP:s32 &lt;-&gt; Enhancer(HSP):RNAP:s32">
<listOfReactants numberOfReactants="2">
<specieReference specieID="9" name="Enhancer(HSP)" compartment="cytoplasm" stoichiometry="1" cx="756" cy="753">
<lineLocation index="0" x1="757" y1="687" x2="756" y2="753" connectSegmentPoint="0" isExchange="false" isAutomatic="false"/>
</specieReference>
<specieReference specieID="23" name="RNAP:s32" compartment="cytoplasm" stoichiometry="1" cx="757" cy="616">
<lineLocation index="0" x1="757" y1="687" x2="757" y2="616" connectSegmentPoint="0" isExchange="false" isAutomatic="false"/>
</specieReference>
</listOfReactants>
<listOfProducts numberOfProducts="1">
<specieReference specieID="24" name="Enhancer(HSP):RNAP:s32" compartment="cytoplasm" stoichiometry="1" cx="757" cy="687"/>
</listOfProducts>
<multiArmsReaction cx="757" cy="687"/>
</Reaction>
<Reaction reactionID="20" groupID="20" reactionType="binding" isConvertible="true" reactionName="#20" isVisible="true" modifierReactionEquation="s32 + DnaK &lt;-&gt; s32:DnaK">
<listOfReactants numberOfReactants="2">
<specieReference specieID="3" name="s32" compartment="cytoplasm" stoichiometry="1" cx="886" cy="616">
<lineLocation index="0" x1="1080" y1="616" x2="886" y2="616" connectSegmentPoint="0" isExchange="false" isAutomatic="false"/>
</specieReference>
<specieReference specieID="5" name="DnaK" compartment="cytoplasm" stoichiometry="1" cx="1080" cy="794">
<lineLocation index="0" x1="1080" y1="616" x2="1080" y2="794" connectSegmentPoint="0" isExchange="false" isAutomatic="false"/>
</specieReference>
</listOfReactants>
<listOfProducts numberOfProducts="1">
<specieReference specieID="25" name="s32:DnaK" compartment="cytoplasm" stoichiometry="1" cx="1080" cy="616"/>
</listOfProducts>
<multiArmsReaction cx="1080" cy="616"/>
</Reaction>
<Reaction reactionID="27" groupID="26" reactionType="degradation" isConvertible="true" reactionName="#27" isVisible="true" modifierReactionEquation="FtsH -() s32 -&gt; &amp;">
<listOfReactants numberOfReactants="1">
<specieReference specieID="3" name="s32" compartment="cytoplasm" stoichiometry="1" cx="886" cy="616"/>
</listOfReactants>
<listOfModifiers numberOfModifiers="1">
<modifierSpecieReference specieID="4" name="FtsH" compartment="cytoplasm" stoichiometry="1" cx="1036" cy="724" modifierType="enzyme" isTotal="true">
<lineLocation index="0" x1="1036" y1="724" x2="886" y2="644" connectSegmentPoint="0" isExchange="false" isAutomatic="false"/>
</modifierSpecieReference>
</listOfModifiers>
<modifierComplex>
<specieReference specieID="28" name="s32:FtsH" compartment="cytoplasm" stoichiometry="1" cx="-1" cy="-1"/>
</modifierComplex>
<lineLocation index="0" x1="886" y1="616" x2="886" y2="681" connectSegmentPoint="0" isExchange="false" isAutomatic="false"/>
</Reaction>
<Reaction reactionID="29" groupID="29" reactionType="irreversible_conversion" isConvertible="true" reactionName="#29" isVisible="true" modifierReactionEquation="Protein-f &gt; Protein">
<listOfReactants numberOfReactants="1">
<specieReference specieID="7" name="Protein-f" compartment="cytoplasm" stoichiometry="1" cx="1209" cy="646"/>
</listOfReactants>
<listOfProducts numberOfProducts="1">
<specieReference specieID="6" name="Protein" compartment="cytoplasm" stoichiometry="1" cx="1209" cy="543"/>
</listOfProducts>
<lineLocation index="0" x1="1209" y1="646" x2="1209" y2="543" connectSegmentPoint="0" isExchange="false" isAutomatic="false"/>
</Reaction>
<Reaction reactionID="34" groupID="30" reactionType="irreversible_conversion" isConvertible="true" reactionName="#34" isVisible="true" modifierReactionEquation="DnaK -() Protein &gt; Protein-f">
<listOfReactants numberOfReactants="1">
<specieReference specieID="6" name="Protein" compartment="cytoplasm" stoichiometry="1" cx="1209" cy="543"/>
</listOfReactants>
<listOfProducts numberOfProducts="1">
<specieReference specieID="7" name="Protein-f" compartment="cytoplasm" stoichiometry="1" cx="1209" cy="646"/>
</listOfProducts>
<listOfModifiers numberOfModifiers="1">
<modifierSpecieReference specieID="5" name="DnaK" compartment="cytoplasm" stoichiometry="1" cx="1080" cy="794" modifierType="enzyme" isTotal="true">
<lineLocation index="0" x1="1080" y1="794" x2="1202" y2="580" connectSegmentPoint="0" isExchange="false" isAutomatic="false">
<segmentStatus counter="1" x="1129" y="794"/>
<segmentStatus counter="2" x="1129" y="579"/>
</lineLocation>
</modifierSpecieReference>
</listOfModifiers>
<modifierComplex>
<specieReference specieID="29" name="Protein:DnaK" compartment="cytoplasm" stoichiometry="1" cx="-1" cy="-1"/>
</modifierComplex>
<lineLocation index="0" x1="1209" y1="543" x2="1209" y2="646" connectSegmentPoint="0" isExchange="false" isAutomatic="false"/>
</Reaction>
<Reaction reactionID="35" groupID="35" reactionType="binding" isConvertible="true" reactionName="#35" isVisible="true" modifierReactionEquation="D + s70:RNAP &lt;-&gt; D:s70:RNAP">
<listOfReactants numberOfReactants="2">
<specieReference specieID="10" name="D" compartment="cytoplasm" stoichiometry="1" cx="592" cy="749">
<lineLocation index="0" x1="561" y1="550" x2="592" y2="749" connectSegmentPoint="0" isExchange="false" isAutomatic="false"/>
</specieReference>
<specieReference specieID="20" name="s70:RNAP" compartment="cytoplasm" stoichiometry="1" cx="633" cy="546">
<lineLocation index="0" x1="561" y1="550" x2="633" y2="546" connectSegmentPoint="0" isExchange="false" isAutomatic="false"/>
</specieReference>
</listOfReactants>
<listOfProducts numberOfProducts="1">
<specieReference specieID="30" name="D:s70:RNAP" compartment="cytoplasm" stoichiometry="1" cx="561" cy="550"/>
</listOfProducts>
<multiArmsReaction cx="561" cy="550"/>
</Reaction>
<Reaction reactionID="36" groupID="36" reactionType="binding" isConvertible="true" reactionName="#36" isVisible="true" modifierReactionEquation="D + RNAP:s32 &lt;-&gt; D:RNAP:s32">
<listOfReactants numberOfReactants="2">
<specieReference specieID="10" name="D" compartment="cytoplasm" stoichiometry="1" cx="592" cy="749">
<lineLocation index="0" x1="656" y1="669" x2="592" y2="749" connectSegmentPoint="0" isExchange="false" isAutomatic="false"/>
</specieReference>
<specieReference specieID="23" name="RNAP:s32" compartment="cytoplasm" stoichiometry="1" cx="757" cy="616">
<lineLocation index="0" x1="656" y1="669" x2="757" y2="616" connectSegmentPoint="0" isExchange="false" isAutomatic="false"/>
</specieReference>
</listOfReactants>
<listOfProducts numberOfProducts="1">
<specieReference specieID="31" name="D:RNAP:s32" compartment="cytoplasm" stoichiometry="1" cx="656" cy="669"/>
</listOfProducts>
<multiArmsReaction cx="656" cy="669"/>
</Reaction>
<Reaction reactionID="37" groupID="37" reactionType="binding" isConvertible="true" reactionName="#37" isVisible="true" modifierReactionEquation="RNAP + D &lt;-&gt; RNAP:D">
<listOfReactants numberOfReactants="2">
<specieReference specieID="2" name="RNAP" compartment="cytoplasm" stoichiometry="1" cx="633" cy="616">
<lineLocation index="0" x1="617" y1="661" x2="633" y2="616" connectSegmentPoint="0" isExchange="false" isAutomatic="false"/>
</specieReference>
<specieReference specieID="10" name="D" compartment="cytoplasm" stoichiometry="1" cx="592" cy="749">
<lineLocation index="0" x1="617" y1="661" x2="592" y2="749" connectSegmentPoint="0" isExchange="false" isAutomatic="false"/>
</specieReference>
</listOfReactants>
<listOfProducts numberOfProducts="1">
<specieReference specieID="32" name="RNAP:D" compartment="cytoplasm" stoichiometry="1" cx="617" cy="661"/>
</listOfProducts>
<multiArmsReaction cx="617" cy="661"/>
</Reaction>
<Reaction reactionID="22" groupID="39" reactionType="irreversible_conversion" isConvertible="true" reactionName="#22" isVisible="true" modifierReactionEquation="FtsH -() s32:DnaK &gt; DnaK">
<listOfReactants numberOfReactants="1">
<specieReference specieID="25" name="s32:DnaK" compartment="cytoplasm" stoichiometry="1" cx="1080" cy="616"/>
</listOfReactants>
<listOfProducts numberOfProducts="1">
<specieReference specieID="5" name="DnaK" compartment="cytoplasm" stoichiometry="1" cx="1080" cy="794"/>
</listOfProducts>
<listOfModifiers numberOfModifiers="1">
<modifierSpecieReference specieID="4" name="FtsH" compartment="cytoplasm" stoichiometry="1" cx="1036" cy="724" modifierType="enzyme" isTotal="true">
<lineLocation index="0" x1="1036" y1="724" x2="1104" y2="703" connectSegmentPoint="1" isExchange="false" isAutomatic="false">
<segmentStatus counter="1" x="1054" y="674"/>
</lineLocation>
</modifierSpecieReference>
</listOfModifiers>
<modifierComplex>
<specieReference specieID="34" name="s32:DnaK:FtsH" compartment="cytoplasm" stoichiometry="1" cx="-1" cy="-1"/>
</modifierComplex>
<lineLocation index="0" x1="1080" y1="616" x2="1080" y2="794" connectSegmentPoint="0" isExchange="false" isAutomatic="false">
<segmentStatus counter="1" x="1117" y="663"/>
</lineLocation>
</Reaction>
</listOfReactions>
<buildingFrameWork>
<listOfBFWNodes numberOfBFWNodes="4">
<BFWNode nodeID="1" name="node1" compartment="environment" nodeClass="virtual_complex"/>
<BFWNode nodeID="2" name="node2" compartment="environment" nodeClass="virtual_modified"/>
<BFWNode nodeID="9103" name="Reactant" compartment="environment" nodeClass="virtual_small_molecule"/>
<BFWNode nodeID="9203" name="Product" compartment="environment" nodeClass="virtual_small_molecule"/>
</listOfBFWNodes>
<listOfBFWReactions numberOfBFWReactions="3">
<BFWReaction reactionID="3" groupID="3" reactionType="virtual_elimination_with_stoichiometric_changes" reactionName="#3" modifierReactionEquation="">
<listOfReactants numberOfReactants="1">
<nodeReference nodeID="2" name="node2" compartment="environment" cx="638" cy="849"/>
</listOfReactants>
<listOfProducts numberOfProducts="1">
<specieReference specieID="10" name="D" compartment="cytoplasm" stoichiometry="1" cx="592" cy="749"/>
</listOfProducts>
<lineLocation index="0" x1="638" y1="849" x2="592" y2="749" connectSegmentPoint="0" isExchange="false" isAutomatic="false"/>
</BFWReaction>
<BFWReaction reactionID="2" groupID="2" reactionType="virtual_homo_association_or_modification_with_stoichiometric_changes" reactionName="#2" modifierReactionEquation="">
<listOfReactants numberOfReactants="2">
<specieReference specieID="10" name="D" compartment="cytoplasm" stoichiometry="1" cx="592" cy="749">
<lineLocation index="0" x1="592" y1="749" x2="638" y2="849" connectSegmentPoint="0" isExchange="false" isAutomatic="false"/>
</specieReference>
<nodeReference nodeID="9103" name="Reactant" compartment="environment" cx="586" cy="838">
<lineLocation index="0" x1="592" y1="749" x2="638" y2="849" connectSegmentPoint="0" isExchange="false" isAutomatic="false"/>
</nodeReference>
</listOfReactants>
<listOfProducts numberOfProducts="2">
<nodeReference nodeID="2" name="node2" compartment="environment" cx="638" cy="849"/>
<nodeReference nodeID="9203" name="Product" compartment="environment" cx="656" cy="838">
<lineLocation index="0" x1="592" y1="749" x2="638" y2="849" connectSegmentPoint="0" isExchange="false" isAutomatic="false"/>
</nodeReference>
</listOfProducts>
<lineLocation index="0" x1="592" y1="749" x2="638" y2="849" connectSegmentPoint="0" isExchange="false" isAutomatic="false"/>
</BFWReaction>
<BFWReaction reactionID="1" groupID="1" reactionType="virtual_homo_association_or_modification" reactionName="#1" modifierReactionEquation="">
<listOfReactants numberOfReactants="1">
<specieReference specieID="10" name="D" compartment="cytoplasm" stoichiometry="1" cx="592" cy="749">
<lineLocation index="0" x1="592" y1="749" x2="797" y2="890" connectSegmentPoint="0" isExchange="false" isAutomatic="false"/>
</specieReference>
</listOfReactants>
<listOfProducts numberOfProducts="1">
<nodeReference nodeID="1" name="node1" compartment="environment" cx="797" cy="890"/>
</listOfProducts>
<lineLocation index="0" x1="592" y1="749" x2="797" y2="890" connectSegmentPoint="0" isExchange="false" isAutomatic="false"/>
</BFWReaction>
</listOfBFWReactions>
</buildingFrameWork>
</model>
</sanac>
