# Supplementary material for: CADLIVE optimizer: web-based parameter estimation for dynamic models
Source: Source Code Biol Med. 2012 Aug 28;7:9. doi: 10.1186/1751-0473-7-9 (PMC3457844; doi:10.1186/1751-0473-7-9)
Supplement: Additional file 4 — Files for the example models. [file 1751-0473-7-9-S4.zip › samples/HeatShockResponse/MathCtrl.txt]

##### Demo: Heat shock response dynamics #####
SOLVER ;	2
P_SURVEY ;	0
PARALLEL ;	0
T_START ;	0
T_END ;	100
DELTA_T ;	0.0001
DELTA_M ;	1
RK_EPS ;	1e-12
NDF_RTOL ;	1e-12
NDF_ATOL ;	0.000001
NR_TRIAL ;	20
NR_TOL_F ;	1E-12
NR_TOL_X ;	1E-12
NR_RATIO ;	1.1
NR_SENS_CW ;	0.001
G_VALUE ;	1
Y_DEFAULT ;	0.01
