# Supplementary material for: CADLIVE optimizer: web-based parameter estimation for dynamic models
Source: Source Code Biol Med. 2012 Aug 28;7:9. doi: 10.1186/1751-0473-7-9 (PMC3457844; doi:10.1186/1751-0473-7-9)
Supplement: Additional file 4 — Files for the example models. [file 1751-0473-7-9-S4.zip › samples/HeatShockResponse/MathParam.txt]

##### Model ################
# TITLE:HSP13_0421
# INFO:heat shock response model13
# CONVERSION TYPE
#     GENE-PROTEIN:TPP_RAPID
#     METABOLIC:NONE
N_VAR   ;  28; # num of variables(all)
N_ALGEBR;  19; # num of variables(Algebraic Eq)

#Y_START ; index; initial_value; tag #comment
Y_START ;   1;  6.5339e-10;  s70.cyt	#
Y_START ;   2;  2.7818e-10;  RNAP.cyt	#
Y_START ;   3;  5.6533e-11;  s32.cyt	#
Y_START ;   4;  9.8674e-07;  FtsH.cyt	#
Y_START ;   5;  1.0117e-06;  DnaK.cyt	#
Y_START ;   6;  2.4860e-05;  Protein.cyt	#
Y_START ;   7;  8.5974e-06;  Enhancer(s32).cyt	#
Y_START ;   8;  7.5019e-08;  Enhancer(HSP).cyt	#
Y_START ;   9;  1.8176e-10;  s70:RNAP.cyt	#
Y_START ;  10;  1.5627e-06;  Enhancer(s32):s70:RNAP.cyt	#
Y_START ;  11;  1.5728e-11;  RNAP:s32.cyt	#
Y_START ;  12;  1.1798e-09;  Enhancer(HSP):RNAP:s32.cyt	#
Y_START ;  13;  5.7193e-10;  s32:DnaK.cyt	#
Y_START ;  14;  5.5783e-09;  s32:FtsH.cyt	#
Y_START ;  15;  2.5150e-05;  Protein:DnaK.cyt	#
Y_START ;  16;  1.8558e-08;  D:s70:RNAP.cyt	#
Y_START ;  17;  2.1448e-07;  D:RNAP:s32.cyt	#
Y_START ;  18;  3.2827e-06;  RNAP:D.cyt	#
Y_START ;  19;  5.6434e-08;  s32:DnaK:FtsH.cyt	#
Y_START ;  20;  5.0300e-03;  Protein-f.cyt	#
Y_START ;  21;  1.5627e-08;  mRNA(s32).cyt	#
Y_START ;  22;  3.9327e-08;  mRNA(DnaK).cyt	#
Y_START ;  23;  1.5731e-09;  mRNA(FtsH).cyt	#
Y_START ;  24;  7.6200e-06;  mRNA(Protein).cyt	#
Y_START ;  25;  8.2395e-08;  Ts32.cyt	#
Y_START ;  26;  1.0487e-06;  TFtsH.cyt	#
Y_START ;  27;  2.6218e-05;  TDnaK.cyt	#
Y_START ;  28;  5.0010e-05;  TProtein.cyt	#

#PARAM;name;index;val;val_start;num_survey;D/R/S;change-val;GA_min;GA_max;tag #comment
PARAM   ;constantPlayer;   1;      0.0118;;0;D;;;; D.cyt	#
PARAM   ;constantPlayer;   2;    2.54e-09;;0;D;;;; Gene(s32).cyt	#
PARAM   ;constantPlayer;   3;    2.54e-09;;0;D;;;; Gene(DnaK).cyt	#
PARAM   ;constantPlayer;   4;    2.54e-09;;0;D;;;; Gene(FtsH).cyt	#
PARAM   ;constantPlayer;   5;    2.54e-09;;0;D;;;; Gene(Protein).cyt	#
PARAM   ;constantPlayer;   6;   1.778e-06;;0;D;;;; Ts70.cyt	#
PARAM   ;constantPlayer;   7;    5.08e-06;;0;D;;;; TRNAP.cyt	#
PARAM   ;constantPlayer;   8;   1.016e-05;;0;D;;;; TEnhancer(s32).cyt	#
PARAM   ;constantPlayer;   9;    7.62e-08;;0;D;;;; TEnhancer(HSP).cyt	#
PARAM   ;Kb            ;   1;       1e+09;;0;D;;;; binding_constant_RNAP.cyt_s70.cyt	#
PARAM   ;Kb            ;   2;       1e+09;;0;D;;;; binding_constant_Enhancer(s32).cyt_s70:RNAP.cyt	#
PARAM   ;Kb            ;   3;       1e+09;;0;D;;;; binding_constant_RNAP.cyt_s32.cyt	#
PARAM   ;Kb            ;   4;       1e+09;;0;D;;;; binding_constant_Enhancer(HSP).cyt_RNAP:s32.cyt	#
PARAM   ;Kb            ;   5;       1e+07;;0;D;;;; binding_constant_DnaK.cyt_s32.cyt	#
PARAM   ;Kb            ;   6;       1e+08;;0;D;;;; binding_constant_FtsH.cyt_s32.cyt	#
PARAM   ;Kb            ;   7;       1e+05;;0;D;;;; binding_constant_DnaK.cyt_Protein.cyt	#
PARAM   ;Kb            ;   8;       1e+05;;0;D;;;; binding_constant_D.cyt_s70:RNAP.cyt	#
PARAM   ;Kb            ;   9;       1e+05;;0;D;;;; binding_constant_D.cyt_RNAP:s32.cyt	#
PARAM   ;Kb            ;  10;       1e+06;;0;D;;;; binding_constant_D.cyt_RNAP.cyt	#
PARAM   ;Kb            ;  11;       1e+08;;0;D;;;; binding_constant_FtsH.cyt_s32:DnaK.cyt	#
PARAM   ;kx            ;   1;           0.5;;0;S;;;; reaction_rate_constant_FtsH.cyt_s32.cyt	#
PARAM   ;kx            ;   2;          75;;0;D;;;; reaction_rate_constant_Protein-f.cyt	#
PARAM   ;kx            ;   3;     1.5e+04;;0;D;;;; reaction_rate_constant_DnaK.cyt_Protein.cyt	#
PARAM   ;kx            ;   4;           20;;0;D;;;; reaction_rate_constant_FtsH.cyt_s32:DnaK.cyt	#
PARAM   ;kp            ;   1;          20;;0;D;;;; translation_rate_constant_mRNA(s32).cyt	#
PARAM   ;kp            ;   2;          20;;0;D;;;; translation_rate_constant_mRNA(FtsH).cyt	#
PARAM   ;kp            ;   3;          2;;0;S;;;; translation_rate_constant_mRNA(DnaK).cyt	#
PARAM   ;kp            ;   4;          20;;0;D;;;; translation_rate_constant_mRNA(Protein).cyt	#
PARAM   ;kpd           ;   1;        0.03;;0;D;;;; decomposition_rate_constant_s32.cyt	#
PARAM   ;kpd           ;   2;        0.03;;0;D;;;; decomposition_rate_constant_FtsH.cyt	#
PARAM   ;kpd           ;   3;        0.03;;0;D;;;; decomposition_rate_constant_DnaK.cyt	#
PARAM   ;kpd           ;   4;        0.03;;0;D;;;; decomposition_rate_constant_Protein.cyt	#
PARAM   ;kpd           ;   5;        0.03;;0;D;;;; decomposition_rate_constant_Protein-f.cyt	#
PARAM   ;kpd           ;   6;           1;;0;D;;;; decomposition_rate_constant_s70:RNAP.cyt	# Not Used!!
PARAM   ;kpd           ;   7;           1;;0;D;;;; decomposition_rate_constant_Enhancer(s32):s70:RNAP.cyt	# Not Used!!
PARAM   ;kpd           ;   8;        0.03;;0;D;;;; decomposition_rate_constant_RNAP:s32.cyt	#
PARAM   ;kpd           ;   9;        0.03;;0;D;;;; decomposition_rate_constant_Enhancer(HSP):RNAP:s32.cyt	#
PARAM   ;kpd           ;  10;        0.03;;0;D;;;; decomposition_rate_constant_s32:DnaK.cyt	#
PARAM   ;kpd           ;  11;        0.03;;0;D;;;; decomposition_rate_constant_s32:FtsH.cyt	#
PARAM   ;kpd           ;  12;        0.03;;0;D;;;; decomposition_rate_constant_Protein:DnaK.cyt	#
PARAM   ;kpd           ;  13;           1;;0;D;;;; decomposition_rate_constant_D:s70:RNAP.cyt	# Not Used!!
PARAM   ;kpd           ;  14;        0.03;;0;D;;;; decomposition_rate_constant_D:RNAP:s32.cyt	#
PARAM   ;kpd           ;  15;           1;;0;D;;;; decomposition_rate_constant_RNAP:D.cyt	# Not Used!!
PARAM   ;kpd           ;  16;        0.03;;0;D;;;; decomposition_rate_constant_s32:DnaK:FtsH.cyt	#
PARAM   ;km            ;   1;          20;;0;D;;;; transcription_rate_constant_Enhancer(s32):s70:RNAP.cyt_Gene(s32).cyt	#
PARAM   ;km            ;   2;         500;;0;D;;;; transcription_rate_constant_Enhancer(HSP):RNAP:s32.cyt_Gene(DnaK).cyt	#
PARAM   ;km            ;   3;          20;;0;D;;;; transcription_rate_constant_Enhancer(HSP):RNAP:s32.cyt_Gene(FtsH).cyt	#
PARAM   ;km            ;   4;        1500;;0;D;;;; transcription_rate_constant_Gene(Protein).cyt	#
PARAM   ;kmd           ;   1;         0.5;;0;D;;;; decomposition_rate_constant_mRNA(s32).cyt	#
PARAM   ;kmd           ;   2;         0.5;;0;D;;;; decomposition_rate_constant_mRNA(DnaK).cyt	#
PARAM   ;kmd           ;   3;         0.5;;0;D;;;; decomposition_rate_constant_mRNA(FtsH).cyt	#
PARAM   ;kmd           ;   4;         0.5;;0;D;;;; decomposition_rate_constant_mRNA(Protein).cyt	#

#T_EVENT ; name; index; time; value; #comment
T_EVENT ; kx; 2; 60; 150; #comment
T_EVENT ; kp; 1; 60; 80; #comment

######## Don't edit the following lines. ######
PARAM_NAME ;constantPlayer  #
PARAM_NAME ;Kb              #
PARAM_NAME ;kx              #
PARAM_NAME ;kp              #
PARAM_NAME ;kpd             #
PARAM_NAME ;km              #
PARAM_NAME ;kmd             #
