# Supplementary material for: CADLIVE optimizer: web-based parameter estimation for dynamic models
Source: Source Code Biol Med. 2012 Aug 28;7:9. doi: 10.1186/1751-0473-7-9 (PMC3457844; doi:10.1186/1751-0473-7-9)
Supplement: Additional file 4 — Files for the example models. [file 1751-0473-7-9-S4.zip › samples/HeatShockResponse/MathUserFunc.txt]

/*
 * TITLE:HSP13_0421
 * INFO:heat shock response model13
 * CONVERSION TYPE
 *     GENE-PROTEIN:TPP_RAPID
 *     METABOLIC:NONE
 */

#include "life.h"

void usr_fvec(double fvec[], double y[], double Gene, Parameter *p)
{
	double *constantPlayer	= p->val[1];
	double *Kb	= p->val[2];
	double *kx	= p->val[3];
	double *kp	= p->val[4];
	double *kpd	= p->val[5];
	double *km	= p->val[6];
	double *kmd	= p->val[7];

	fvec[  1] = constantPlayer[6] - (y[1] + y[9] + y[10] + y[16]);
	fvec[  2] = constantPlayer[7] - (y[2] + y[9] + y[10] + y[11] + y[12] + y[16] + y[17] + y[18]);
	fvec[  3] = y[25] - (y[3] + y[11] + y[12] + y[13] + y[14] + y[17] + y[19]);
	fvec[  4] = y[26] - (y[4] + y[14] + y[19]);
	fvec[  5] = y[27] - (y[5] + y[13] + y[15] + y[19]);
	fvec[  6] = y[28] - (y[6] + y[15]);
	fvec[  7] = constantPlayer[8] - (y[7] + y[10]);
	fvec[  8] = constantPlayer[9] - (y[8] + y[12]);
	fvec[  9] = Kb[1]*y[1]*y[2] - y[9];
	fvec[ 10] = Kb[2]*y[7]*y[9] - y[10];
	fvec[ 11] = Kb[3]*y[2]*y[3] - y[11];
	fvec[ 12] = Kb[4]*y[8]*y[11] - y[12];
	fvec[ 13] = Kb[5]*y[3]*y[5] - y[13];
	fvec[ 14] = Kb[6]*y[3]*y[4] - y[14];
	fvec[ 15] = Kb[7]*y[6]*y[5] - y[15];
	fvec[ 16] = Kb[8]*constantPlayer[1]*y[9] - y[16];
	fvec[ 17] = Kb[9]*constantPlayer[1]*y[11] - y[17];
	fvec[ 18] = Kb[10]*y[2]*constantPlayer[1] - y[18];
	fvec[ 19] = Kb[11]*y[13]*y[4] - y[19];
	fvec[ 20] = kp[4]*y[24] - kx[2]*y[20] + kx[3]*y[15] - kpd[5]*y[20];
	fvec[ 21] = km[1]*(y[10]/constantPlayer[8])*constantPlayer[2] - kmd[1]*y[21];
	fvec[ 22] = km[2]*(y[12]/constantPlayer[9])*constantPlayer[3] - kmd[2]*y[22];
	fvec[ 23] = km[3]*(y[12]/constantPlayer[9])*constantPlayer[4] - kmd[3]*y[23];
	fvec[ 24] = km[4]*constantPlayer[5] - kmd[4]*y[24];
	fvec[ 25] = kp[1]*y[21] - kpd[1]*y[3] - kpd[8]*y[11] - kpd[9]*y[12] - kpd[10]*y[13] - kx[1]*y[14] - kpd[11]*y[14] - kpd[14]*y[17] - kx[4]*y[19] - kpd[16]*y[19];
	fvec[ 26] = kp[2]*y[23] - kpd[2]*y[4] - kpd[11]*y[14] - kpd[16]*y[19];
	fvec[ 27] = kp[3]*y[22] - kpd[3]*y[5] - kpd[10]*y[13] - kpd[12]*y[15] - kpd[16]*y[19];
	fvec[ 28] = kx[2]*y[20] - kpd[4]*y[6] - kx[3]*y[15] - kpd[12]*y[15];
}

void usr_fjac(double fjac[][MAX_VAR_NUM], double y[], double Gene, Parameter *p)
{
	double *constantPlayer	= p->val[1];
	double *Kb	= p->val[2];
	double *kx	= p->val[3];
	double *kp	= p->val[4];
	double *kpd	= p->val[5];
	double *km	= p->val[6];
	double *kmd	= p->val[7];

	fjac[  1][  1] = -1;
	fjac[  1][  9] = -1;
	fjac[  1][ 10] = -1;
	fjac[  1][ 16] = -1;
	fjac[  2][  2] = -1;
	fjac[  2][  9] = -1;
	fjac[  2][ 10] = -1;
	fjac[  2][ 11] = -1;
	fjac[  2][ 12] = -1;
	fjac[  2][ 16] = -1;
	fjac[  2][ 17] = -1;
	fjac[  2][ 18] = -1;
	fjac[  3][  3] = -1;
	fjac[  3][ 11] = -1;
	fjac[  3][ 12] = -1;
	fjac[  3][ 13] = -1;
	fjac[  3][ 14] = -1;
	fjac[  3][ 17] = -1;
	fjac[  3][ 19] = -1;
	fjac[  3][ 25] = 1;
	fjac[  4][  4] = -1;
	fjac[  4][ 14] = -1;
	fjac[  4][ 19] = -1;
	fjac[  4][ 26] = 1;
	fjac[  5][  5] = -1;
	fjac[  5][ 13] = -1;
	fjac[  5][ 15] = -1;
	fjac[  5][ 19] = -1;
	fjac[  5][ 27] = 1;
	fjac[  6][  6] = -1;
	fjac[  6][ 15] = -1;
	fjac[  6][ 28] = 1;
	fjac[  7][  7] = -1;
	fjac[  7][ 10] = -1;
	fjac[  8][  8] = -1;
	fjac[  8][ 12] = -1;
	fjac[  9][  1] = Kb[1]*y[2];
	fjac[  9][  2] = Kb[1]*y[1];
	fjac[  9][  9] = -1;
	fjac[ 10][  7] = Kb[2]*y[9];
	fjac[ 10][  9] = Kb[2]*y[7];
	fjac[ 10][ 10] = -1;
	fjac[ 11][  2] = Kb[3]*y[3];
	fjac[ 11][  3] = Kb[3]*y[2];
	fjac[ 11][ 11] = -1;
	fjac[ 12][  8] = Kb[4]*y[11];
	fjac[ 12][ 11] = Kb[4]*y[8];
	fjac[ 12][ 12] = -1;
	fjac[ 13][  3] = Kb[5]*y[5];
	fjac[ 13][  5] = Kb[5]*y[3];
	fjac[ 13][ 13] = -1;
	fjac[ 14][  3] = Kb[6]*y[4];
	fjac[ 14][  4] = Kb[6]*y[3];
	fjac[ 14][ 14] = -1;
	fjac[ 15][  5] = Kb[7]*y[6];
	fjac[ 15][  6] = Kb[7]*y[5];
	fjac[ 15][ 15] = -1;
	fjac[ 16][  9] = Kb[8]*constantPlayer[1];
	fjac[ 16][ 16] = -1;
	fjac[ 17][ 11] = Kb[9]*constantPlayer[1];
	fjac[ 17][ 17] = -1;
	fjac[ 18][  2] = Kb[10]*constantPlayer[1];
	fjac[ 18][ 18] = -1;
	fjac[ 19][  4] = Kb[11]*y[13];
	fjac[ 19][ 13] = Kb[11]*y[4];
	fjac[ 19][ 19] = -1;
	fjac[ 20][ 15] = kx[3];
	fjac[ 20][ 20] = -kx[2] - kpd[5];
	fjac[ 20][ 24] = kp[4];
	fjac[ 21][ 10] = 1/constantPlayer[8]*km[1]*constantPlayer[2];
	fjac[ 21][ 21] = -kmd[1];
	fjac[ 22][ 12] = 1/constantPlayer[9]*km[2]*constantPlayer[3];
	fjac[ 22][ 22] = -kmd[2];
	fjac[ 23][ 12] = 1/constantPlayer[9]*km[3]*constantPlayer[4];
	fjac[ 23][ 23] = -kmd[3];
	fjac[ 24][ 24] = -kmd[4];
	fjac[ 25][  3] = -kpd[1];
	fjac[ 25][ 11] = -kpd[8];
	fjac[ 25][ 12] = -kpd[9];
	fjac[ 25][ 13] = -kpd[10];
	fjac[ 25][ 14] = -kx[1] - kpd[11];
	fjac[ 25][ 17] = -kpd[14];
	fjac[ 25][ 19] = -kx[4] - kpd[16];
	fjac[ 25][ 21] = kp[1];
	fjac[ 26][  4] = -kpd[2];
	fjac[ 26][ 14] = -kpd[11];
	fjac[ 26][ 19] = -kpd[16];
	fjac[ 26][ 23] = kp[2];
	fjac[ 27][  5] = -kpd[3];
	fjac[ 27][ 13] = -kpd[10];
	fjac[ 27][ 15] = -kpd[12];
	fjac[ 27][ 19] = -kpd[16];
	fjac[ 27][ 22] = kp[3];
	fjac[ 28][  6] = -kpd[4];
	fjac[ 28][ 15] = -kx[3] - kpd[12];
	fjac[ 28][ 20] = kx[2];
}
