# Supplementary material for: CADLIVE optimizer: web-based parameter estimation for dynamic models
Source: Source Code Biol Med. 2012 Aug 28;7:9. doi: 10.1186/1751-0473-7-9 (PMC3457844; doi:10.1186/1751-0473-7-9)
Supplement: Additional file 4 — Files for the example models. [file 1751-0473-7-9-S4.zip › samples/HeatShockResponse/squarederror.txt]

Time	Protein-f
1.000E+00	5.030E-03
1.000E+01	5.030E-03
2.000E+01	5.030E-03
3.000E+01	5.030E-03
4.000E+01	5.030E-03
5.000E+01	5.030E-03
6.000E+01	5.030E-03
6.100E+01	2.791E-03
6.200E+01	3.418E-03
6.300E+01	4.329E-03
6.400E+01	5.008E-03
6.500E+01	5.023E-03
6.600E+01	5.025E-03
6.700E+01	5.025E-03
6.800E+01	5.025E-03
6.900E+01	5.025E-03
7.000E+01	5.030E-03
8.000E+01	5.030E-03
9.000E+01	5.030E-03
1.000E+02	5.030E-03
