# Supplementary material for: CADLIVE optimizer: web-based parameter estimation for dynamic models
Source: Source Code Biol Med. 2012 Aug 28;7:9. doi: 10.1186/1751-0473-7-9 (PMC3457844; doi:10.1186/1751-0473-7-9)
Supplement: Additional file 4 — Files for the example models. [file 1751-0473-7-9-S4.zip › samples/NitrogenAssimilationSystem/MathParam.txt]

##### Model ################
# TITLE:NFS 2004_10_27
# INFO:2004_10_27
# CONVERSION TYPE
#     GENE-PROTEIN:TPP_RAPID
#     METABOLIC:MM
N_VAR   ;  64; # num of variables(all)
N_ALGEBR;  45; # num of variables(Algebraic Eq)

#Y_START ; index; initial_value; tag #comment
Y_START ;   1;  1.0811e-09;  NR1.cyt	#
Y_START ;   2;  2.1760e-11;  glnAP1.cyt	#
Y_START ;   3;  9.9944e-10;  glnAp2.cyt	#
Y_START ;   4;  3.3448e-10;  glnLp.cyt	#
Y_START ;   5;  1.3201e-08;  NR1-P.cyt	#
Y_START ;   6;  9.0845e-13;  NR2.cyt	#
Y_START ;   7;  6.5435e-11;  NR2-P.cyt	#
Y_START ;   8;  4.9724e-10;  P2.cyt	#
Y_START ;   9;  3.9254e-12;  GlnK.cyt	#
Y_START ;  10;  1.9496e-11;  P2-UMP.cyt	#
Y_START ;  11;  1.5233e-13;  GlnK-UMP.cyt	#
Y_START ;  12;  8.5247e-13;  UTUR.cyt	#
Y_START ;  13;  2.8024e-09;  GS.cyt	#
Y_START ;  14;  3.6782e-10;  GS-AMP.cyt	#
Y_START ;  15;  4.8327e-09;  P1.cyt	#
Y_START ;  16;  9.9860e-10;  En(GlnK).cyt	#
Y_START ;  17;  9.7877e-10;  En(Nac).cyt	#
Y_START ;  18;  9.7824e-10;  NR1:glnAP1.cyt	#
Y_START ;  19;  5.6130e-13;  glnAp2:NR1-P:NR1-P:NR1-P:NR1-P.cyt	#
Y_START ;  20;  6.6552e-10;  NR1:glnLp.cyt	#
Y_START ;  21;  3.6916e-07;  UTUR:glutamine.cyt	#
Y_START ;  22;  2.8668e-07;  UTUR:aKG.cyt	#
Y_START ;  23;  1.4084e-11;  P2:P1.cyt	#
Y_START ;  24;  1.0057e-11;  GS:AMP:P2:P1.cyt	#
Y_START ;  25;  1.1119e-13;  GlnK:P1.cyt	#
Y_START ;  26;  7.9398e-14;  GS:AMP:GlnK:P1.cyt	#
Y_START ;  27;  2.0991e-08;  P2-UMP:P1.cyt	#
Y_START ;  28;  8.1923e-12;  GS-AMP:AMP:P2-UMP:P1.cyt	#
Y_START ;  29;  1.6401e-10;  GlnK-UMP:P1.cyt	#
Y_START ;  30;  6.4009e-14;  GS-AMP:AMP:GlnK-UMP:P1.cyt	#
Y_START ;  31;  1.5256e-10;  GlnK-UMP:UMP:UTUR:glutamine.cyt	#
Y_START ;  32;  3.1095e-11;  NR2:P2.cyt	#
Y_START ;  33;  2.4548e-13;  NR2:GlnK.cyt	#
Y_START ;  34;  1.5758e-08;  NR1-P:P:NR2:P2.cyt	#
Y_START ;  35;  1.2440e-10;  NR1-P:P:NR2:GlnK.cyt	#
Y_START ;  36;  1.3993e-12;  NR1-P:En(GlnK).cyt	#
Y_START ;  37;  1.5901e-08;  NR1:NR2-P.cyt	#
Y_START ;  38;  2.1233e-11;  NR1-P:En(Nac).cyt	#
Y_START ;  39;  1.9526e-08;  P2-UMP:UMP:UTUR:glutamine.cyt	#
Y_START ;  40;  1.9526e-08;  P2:UMP:UTUR:aKG.cyt	#
Y_START ;  41;  1.5415e-10;  GlnK:UMP:UTUR:aKG.cyt	#
Y_START ;  42;  1.2750e-10;  NR1:acetly.cyt	#
Y_START ;  43;  1.5981e-08;  NR2:ATP.cyt	#
Y_START ;  44;  3.3004e-13;  NR2-P:ADP:P2.cyt	#
Y_START ;  45;  2.6055e-15;  NR2-P:ADP:GlnK.cyt	#
Y_START ;  46;  2.3376e-04;  glutamine.cyt	#
Y_START ;  47;  2.2917e-04;  aKG.cyt	#
Y_START ;  49;  1.0495e-12;  mRNA(GlnK).cyt	#
Y_START ;  50;  3.0333e-09;  nac.cyt	#
Y_START ;  51;  5.5801e-12;  mRNA(GS).cyt	#
Y_START ;  52;  5.3082e-12;  mRNA(nac).cyt	#
Y_START ;  53;  8.3758e-11;  mRNA(NR1).cyt	#
Y_START ;  54;  8.3758e-11;  mRNA(NR2).cyt	#
Y_START ;  48;  8.2392e-05;  glutamate.cyt	#
Y_START ;  55;  1.8753e-08;  TNR1.cyt	#
Y_START ;  56;  2.9109e-08;  TNR1-P.cyt	#
Y_START ;  57;  3.1895e-08;  TNR2.cyt	#
Y_START ;  58;  1.5966e-08;  TNR2-P.cyt	#
Y_START ;  59;  3.5837e-08;  TP2.cyt	#
Y_START ;  60;  2.8292e-10;  TGlnK.cyt	#
Y_START ;  61;  4.0544e-08;  TP2-UMP.cyt	#
Y_START ;  62;  3.1679e-10;  TGlnK-UMP.cyt	#
Y_START ;  63;  2.8125e-09;  TGS.cyt	#
Y_START ;  64;  3.7608e-10;  TGS-AMP.cyt	#

#PARAM;name;index;val;val_start;num_survey;D/R/S;change-val;GA_min;GA_max;tag #comment
PARAM   ;constantPlayer;   1;       1e-09;;0;D;;;; DNA(GlnK).cyt	#
PARAM   ;constantPlayer;   2;       1e-06;;0;D;;;; acetly.cyt	#
PARAM   ;constantPlayer;   3;           1;;0;D;;;; acetlyphospate.cyt	# Not Used!!
PARAM   ;constantPlayer;   4;        0.01;;0;D;;;; ATP.cyt	#
PARAM   ;constantPlayer;   5;        0.01;;0;D;;;; ADP.cyt	#
PARAM   ;constantPlayer;   6;       1e-09;;0;D;;;; DNA(nac).cyt	#
PARAM   ;constantPlayer;   7;       1e-09;;0;D;;;; DNA1(NR1).cyt	#
PARAM   ;constantPlayer;   8;       1e-09;;0;D;;;; DNA2(NR1).cyt	#
PARAM   ;constantPlayer;   9;       1e-09;;0;D;;;; DNA1(NR2).cyt	#
PARAM   ;constantPlayer;  10;       1e-09;;0;D;;;; DNA2(NR2).cyt	#
PARAM   ;constantPlayer;  11;       1e-09;;0;D;;;; DNA1(GS).cyt	#
PARAM   ;constantPlayer;  12;       1e-09;;0;D;;;; DNA2(GS).cyt	#
PARAM   ;constantPlayer;  13;           1;;0;D;;;; P.cyt	#
PARAM   ;constantPlayer;  14;        0.01;;0;D;;;; UMP.cyt	#
PARAM   ;constantPlayer;  15;        0.01;;0;D;;;; AMP.cyt	#
PARAM   ;constantPlayer;  16;       1e-09;;0;D;;;; TglnAP1.cyt	#
PARAM   ;constantPlayer;  17;       1e-09;;0;D;;;; TglnAp2.cyt	#
PARAM   ;constantPlayer;  18;       1e-09;;0;D;;;; TglnLp.cyt	#
PARAM   ;constantPlayer;  19;   6.952e-07;;0;D;;;; TUTUR.cyt	#
PARAM   ;constantPlayer;  20;   2.602e-08;;0;D;;;; TP1.cyt	#
PARAM   ;constantPlayer;  21;       1e-09;;0;D;;;; TEn(GlnK).cyt	#
PARAM   ;constantPlayer;  22;       1e-09;;0;D;;;; TEn(Nac).cyt	#
PARAM   ;constantPlayer;  23;      0.0001;;0;D;;;; NH3.cyt	#
PARAM   ;constantPlayer;  24;       1e-07;;0;D;;;; GOGAT.cyt	#
PARAM   ;constantPlayer;  25;       1e-07;;0;D;;;; GDH.cyt	#
PARAM   ;constantPlayer;  26;      0.0001;;0;D;;;; Dummy.cyt	#
PARAM   ;Kb            ;   1;    3.74e+09;;0;D;;;; binding_constant_NR2:P2.cyt_NR1-P.cyt	#
PARAM   ;Kb            ;   2;    2.71e+09;;0;D;;;; binding_constant_NR2:GlnK.cyt_NR1-P.cyt	#
PARAM   ;Kb            ;   3;   5.979e+08;;0;D;;;; binding_constant_NR1.cyt_glnAP1.cyt	#
PARAM   ;Kb            ;   4;   3.678e+07;;0;D;;;; binding_constant_NR1-P.cyt_glnAp2.cyt	#
PARAM   ;Kb            ;   5;   7.309e+07;;0;D;;;; binding_constant_NR1.cyt_glnLp.cyt	#
PARAM   ;Kb            ;   6;   6.878e+09;;0;D;;;; binding_constant_UTUR:aKG.cyt_P2.cyt_UMP.cyt	#
PARAM   ;Kb            ;   7;   4.861e+09;;0;D;;;; binding_constant_UTUR:aKG.cyt_GlnK.cyt_UMP.cyt	#
PARAM   ;Kb            ;   8;   2.353e+09;;0;D;;;; binding_constant_UTUR.cyt_glutamine.cyt	#
PARAM   ;Kb            ;   9;   5.815e+07;;0;D;;;; binding_constant_UTUR.cyt_aKG.cyt	#
PARAM   ;Kb            ;  10;   1.535e+09;;0;D;;;; binding_constant_UTUR:glutamine.cyt_P2-UMP.cyt	#
PARAM   ;Kb            ;  11;   1.273e+10;;0;D;;;; binding_constant_UTUR:glutamine.cyt_GlnK-UMP.cyt	#
PARAM   ;Kb            ;  12;   5.423e+09;;0;D;;;; binding_constant_GlnK:P1.cyt_AMP.cyt_GS.cyt	#
PARAM   ;Kb            ;  13;   8.329e+10;;0;D;;;; binding_constant_P2:P1.cyt_AMP.cyt_GS.cyt	#
PARAM   ;Kb            ;  14;   5.248e+05;;0;D;;;; binding_constant_GlnK-UMP:P1.cyt_GS-AMP.cyt	#
PARAM   ;Kb            ;  15;   5.453e+05;;0;D;;;; binding_constant_P2-UMP:P1.cyt_GS-AMP.cyt	#
PARAM   ;Kb            ;  16;   6.993e+06;;0;D;;;; binding_constant_P1.cyt_P2.cyt	#
PARAM   ;Kb            ;  17;   1.939e+07;;0;D;;;; binding_constant_GlnK.cyt_P1.cyt	#
PARAM   ;Kb            ;  18;    7.19e+10;;0;D;;;; binding_constant_P1.cyt_P2-UMP.cyt	#
PARAM   ;Kb            ;  19;    2.34e+11;;0;D;;;; binding_constant_GlnK-UMP.cyt_P1.cyt	#
PARAM   ;Kb            ;  20;   1.253e+10;;0;D;;;; binding_constant_NR2.cyt_P2.cyt	#
PARAM   ;Kb            ;  21;    1.45e+10;;0;D;;;; binding_constant_GlnK.cyt_NR2.cyt	#
PARAM   ;Kb            ;  22;   1.052e+05;;0;D;;;; binding_constant_En(GlnK).cyt_NR1-P.cyt	#
PARAM   ;Kb            ;  23;   7.193e+10;;0;D;;;; binding_constant_NR1.cyt_NR2-P.cyt	#
PARAM   ;Kb            ;  24;   1.666e+06;;0;D;;;; binding_constant_En(Nac).cyt_NR1-P.cyt	#
PARAM   ;Kb            ;  25;   6.757e+04;;0;D;;;; binding_constant_NR1.cyt_acetly.cyt	#
PARAM   ;Kb            ;  26;   1.788e+05;;0;D;;;; binding_constant_ATP.cyt_NR2.cyt	#
PARAM   ;Kb            ;  27;   1.777e+10;;0;D;;;; binding_constant_P2.cyt_ADP.cyt_NR2-P.cyt	#
PARAM   ;Kb            ;  28;   2.252e+10;;0;D;;;; binding_constant_GlnK.cyt_ADP.cyt_NR2-P.cyt	#
PARAM   ;kx            ;   1;           7;;0;D;;;; reaction_rate_constant_NR2:P2.cyt_NR1-P.cyt	#
PARAM   ;kx            ;   2;           7;;0;D;;;; reaction_rate_constant_NR2:GlnK.cyt_NR1-P.cyt	#
PARAM   ;kx            ;   3;           7;;0;D;;;; reaction_rate_constant_NR1.cyt_P.cyt	#
PARAM   ;kx            ;   4;           7;;0;D;;;; reaction_rate_constant_NR2-P.cyt	#
PARAM   ;kx            ;   5;           7;;0;D;;;; reaction_rate_constant_UTUR:aKG.cyt_P2.cyt_UMP.cyt	#
PARAM   ;kx            ;   6;           7;;0;D;;;; reaction_rate_constant_UTUR:aKG.cyt_GlnK.cyt_UMP.cyt	#
PARAM   ;kx            ;   7;           7;;0;D;;;; reaction_rate_constant_UTUR:glutamine.cyt_P2-UMP.cyt	#
PARAM   ;kx            ;   8;           7;;0;D;;;; reaction_rate_constant_UTUR:glutamine.cyt_GlnK-UMP.cyt	#
PARAM   ;kx            ;   9;           7;;0;D;;;; reaction_rate_constant_GlnK:P1.cyt_AMP.cyt_GS.cyt	#
PARAM   ;kx            ;  10;           7;;0;D;;;; reaction_rate_constant_P2:P1.cyt_AMP.cyt_GS.cyt	#
PARAM   ;kx            ;  11;           7;;0;D;;;; reaction_rate_constant_GlnK-UMP:P1.cyt_GS-AMP.cyt	#
PARAM   ;kx            ;  12;           7;;0;D;;;; reaction_rate_constant_P2-UMP:P1.cyt_GS-AMP.cyt	#
PARAM   ;kx            ;  13;           7;;0;D;;;; reaction_rate_constant_NR1:NR2-P.cyt	#
PARAM   ;kx            ;  14;           7;;0;D;;;; reaction_rate_constant_NR1:acetly.cyt	#
PARAM   ;kx            ;  15;           7;;0;D;;;; reaction_rate_constant_NR2:ATP.cyt	#
PARAM   ;kx            ;  16;           7;;0;D;;;; reaction_rate_constant_P2.cyt_ADP.cyt_NR2-P.cyt	#
PARAM   ;kx            ;  17;           7;;0;D;;;; reaction_rate_constant_GlnK.cyt_ADP.cyt_NR2-P.cyt	#
PARAM   ;kp            ;   1;          20;;0;D;;;; translation_rate_constant_mRNA(GlnK).cyt	#
PARAM   ;kp            ;   2;          20;;0;D;;;; translation_rate_constant_mRNA(nac).cyt	#
PARAM   ;kp            ;   3;          20;;0;D;;;; translation_rate_constant_mRNA(NR1).cyt	#
PARAM   ;kp            ;   4;          20;;0;D;;;; translation_rate_constant_mRNA(NR2).cyt	#
PARAM   ;kp            ;   5;          20;;0;D;;;; translation_rate_constant_mRNA(GS).cyt	#
PARAM   ;kpd           ;   1;       0.035;;0;D;;;; decomposition_rate_constant_NR1.cyt	#
PARAM   ;kpd           ;   2;       0.035;;0;D;;;; decomposition_rate_constant_NR1-P.cyt	#
PARAM   ;kpd           ;   3;       0.035;;0;D;;;; decomposition_rate_constant_NR2.cyt	#
PARAM   ;kpd           ;   4;       0.035;;0;D;;;; decomposition_rate_constant_NR2-P.cyt	#
PARAM   ;kpd           ;   5;       0.035;;0;D;;;; decomposition_rate_constant_GlnK.cyt	#
PARAM   ;kpd           ;   6;       0.035;;0;D;;;; decomposition_rate_constant_GlnK-UMP.cyt	#
PARAM   ;kpd           ;   7;       0.035;;0;D;;;; decomposition_rate_constant_GS.cyt	#
PARAM   ;kpd           ;   8;       0.035;;0;D;;;; decomposition_rate_constant_GS-AMP.cyt	#
PARAM   ;kpd           ;   9;       0.035;;0;D;;;; decomposition_rate_constant_nac.cyt	#
PARAM   ;kpd           ;  10;       0.035;;0;D;;;; decomposition_rate_constant_NR1:glnAP1.cyt	#
PARAM   ;kpd           ;  11;       0.035;;0;D;;;; decomposition_rate_constant_glnAp2:NR1-P:NR1-P:NR1-P:NR1-P.cyt	#
PARAM   ;kpd           ;  12;       0.035;;0;D;;;; decomposition_rate_constant_NR1:glnLp.cyt	#
PARAM   ;kpd           ;  13;       0.035;;0;D;;;; decomposition_rate_constant_P2:P1.cyt	# Not Used!!
PARAM   ;kpd           ;  14;       0.035;;0;D;;;; decomposition_rate_constant_GS:AMP:P2:P1.cyt	#
PARAM   ;kpd           ;  15;       0.035;;0;D;;;; decomposition_rate_constant_GlnK:P1.cyt	#
PARAM   ;kpd           ;  16;       0.035;;0;D;;;; decomposition_rate_constant_GS:AMP:GlnK:P1.cyt	#
PARAM   ;kpd           ;  17;       0.035;;0;D;;;; decomposition_rate_constant_P2-UMP:P1.cyt	# Not Used!!
PARAM   ;kpd           ;  18;       0.035;;0;D;;;; decomposition_rate_constant_GS-AMP:AMP:P2-UMP:P1.cyt	#
PARAM   ;kpd           ;  19;       0.035;;0;D;;;; decomposition_rate_constant_GlnK-UMP:P1.cyt	#
PARAM   ;kpd           ;  20;       0.035;;0;D;;;; decomposition_rate_constant_GS-AMP:AMP:GlnK-UMP:P1.cyt	#
PARAM   ;kpd           ;  21;       0.035;;0;D;;;; decomposition_rate_constant_GlnK-UMP:UMP:UTUR:glutamine.cyt	#
PARAM   ;kpd           ;  22;       0.035;;0;D;;;; decomposition_rate_constant_NR2:P2.cyt	#
PARAM   ;kpd           ;  23;       0.035;;0;D;;;; decomposition_rate_constant_NR2:GlnK.cyt	#
PARAM   ;kpd           ;  24;       0.035;;0;D;;;; decomposition_rate_constant_NR1-P:P:NR2:P2.cyt	#
PARAM   ;kpd           ;  25;       0.035;;0;D;;;; decomposition_rate_constant_NR1-P:P:NR2:GlnK.cyt	#
PARAM   ;kpd           ;  26;       0.035;;0;D;;;; decomposition_rate_constant_NR1-P:En(GlnK).cyt	#
PARAM   ;kpd           ;  27;       0.035;;0;D;;;; decomposition_rate_constant_NR1:NR2-P.cyt	#
PARAM   ;kpd           ;  28;       0.035;;0;D;;;; decomposition_rate_constant_NR1-P:En(Nac).cyt	#
PARAM   ;kpd           ;  29;       0.035;;0;D;;;; decomposition_rate_constant_GlnK:UMP:UTUR:aKG.cyt	#
PARAM   ;kpd           ;  30;       0.035;;0;D;;;; decomposition_rate_constant_NR1:acetly.cyt	#
PARAM   ;kpd           ;  31;       0.035;;0;D;;;; decomposition_rate_constant_NR2:ATP.cyt	#
PARAM   ;kpd           ;  32;       0.035;;0;D;;;; decomposition_rate_constant_NR2-P:ADP:P2.cyt	#
PARAM   ;kpd           ;  33;       0.035;;0;D;;;; decomposition_rate_constant_NR2-P:ADP:GlnK.cyt	#
PARAM   ;km            ;   1;        0.09;;0;D;;;; transcription_rate_constant_NR1-P:En(GlnK).cyt_DNA(GlnK).cyt	#
PARAM   ;km            ;   2;        0.03;;0;D;;;; transcription_rate_constant_NR1-P:En(Nac).cyt_DNA(nac).cyt	#
PARAM   ;km            ;   3;        0.03;;0;D;;;; transcription_rate_constant_glnAp2:NR1-P:NR1-P:NR1-P:NR1-P.cyt_DNA1(NR1).cyt	#
PARAM   ;km            ;   4;        0.03;;0;D;;;; transcription_rate_constant_NR1:glnLp.cyt_DNA2(NR1).cyt	#
PARAM   ;km            ;   5;        0.03;;0;D;;;; transcription_rate_constant_NR1:glnLp.cyt_DNA1(NR2).cyt	#
PARAM   ;km            ;   6;        0.03;;0;D;;;; transcription_rate_constant_glnAp2:NR1-P:NR1-P:NR1-P:NR1-P.cyt_DNA2(NR2).cyt	#
PARAM   ;km            ;   7;        0.03;;0;D;;;; transcription_rate_constant_glnAp2:NR1-P:NR1-P:NR1-P:NR1-P.cyt_DNA1(GS).cyt	#
PARAM   ;km            ;   8;        0.03;;0;D;;;; transcription_rate_constant_NR1:glnAP1.cyt_DNA2(GS).cyt	#
PARAM   ;kmd           ;   1;        0.12;;0;D;;;; decomposition_rate_constant_mRNA(GlnK).cyt	#
PARAM   ;kmd           ;   2;        1;;0;S;;;; decomposition_rate_constant_mRNA(GS).cyt	#
PARAM   ;kmd           ;   3;        0.12;;0;D;;;; decomposition_rate_constant_mRNA(nac).cyt	#
PARAM   ;kmd           ;   4;        0.12;;0;D;;;; decomposition_rate_constant_mRNA(NR1).cyt	#
PARAM   ;kmd           ;   5;        0.12;;0;D;;;; decomposition_rate_constant_mRNA(NR2).cyt	#
PARAM   ;Q             ;   1;       9e+09;;0;D;;;; reaction_rate_constant_GS.cyt_NH3.cyt_glutamate.cyt_MM	#
PARAM   ;Q             ;   2;       5e+06;;0;D;;;; reaction_rate_constant_GOGAT.cyt_aKG.cyt_glutamine.cyt_MM	#
PARAM   ;Q             ;   3;    1.25e+07;;0;D;;;; reaction_rate_constant_GDH.cyt_NH3.cyt_aKG.cyt_MM	#
PARAM   ;Q             ;   4;           1;;0;D;;;; reaction_rate_constant_Dummy.cyt_MM	#
PARAM   ;Q             ;   5;       0.026;;0;D;;;; reaction_rate_constant_glutamine.cyt_MM	#
PARAM   ;Q             ;   6;        0.22;;0;D;;;; reaction_rate_constant_glutamate.cyt_MM	#
PARAM   ;Q             ;   7;         1.2;;0;D;;;; reaction_rate_constant_aKG.cyt_MM	#
PARAM   ;Kmich         ;   1;        0.03;;0;D;;;; Michaelis_constant(glutamate.cyt)_GS.cyt_NH3.cyt_glutamate.cyt_MM	#
PARAM   ;Kmich         ;   2;        0.03;;0;D;;;; Michaelis_constant(NH3.cyt)_GS.cyt_NH3.cyt_glutamate.cyt_MM	#
PARAM   ;Kmich         ;   3;        0.03;;0;D;;;; Michaelis_constant(glutamine.cyt)_GOGAT.cyt_aKG.cyt_glutamine.cyt_MM	#
PARAM   ;Kmich         ;   4;        0.03;;0;D;;;; Michaelis_constant(aKG.cyt)_GOGAT.cyt_aKG.cyt_glutamine.cyt_MM	#
PARAM   ;Kmich         ;   5;       0.001;;0;D;;;; Michaelis_constant(aKG.cyt)_GDH.cyt_NH3.cyt_aKG.cyt_MM	#
PARAM   ;Kmich         ;   6;        0.03;;0;D;;;; Michaelis_constant(NH3.cyt)_GDH.cyt_NH3.cyt_aKG.cyt_MM	#
PARAM   ;Kmich         ;   7;        0.01;;0;D;;;; Michaelis_constant(Dummy.cyt)_Dummy.cyt_MM	#
PARAM   ;Kmich         ;   8;        0.03;;0;D;;;; Michaelis_constant(glutamine.cyt)_glutamine.cyt_MM	#
PARAM   ;Kmich         ;   9;        0.03;;0;D;;;; Michaelis_constant(glutamate.cyt)_glutamate.cyt_MM	#
PARAM   ;Kmich         ;  10;        0.03;;0;D;;;; Michaelis_constant(aKG.cyt)_aKG.cyt_MM	#

#T_EVENT ; name; index; time; value; #comment
T_EVENT ; constantPlayer;  23; 1000 ; 0.00002; #NH3.cyt

######## Don't edit the following lines. ######
PARAM_NAME ;constantPlayer  #
PARAM_NAME ;Kb              #
PARAM_NAME ;kx              #
PARAM_NAME ;kp              #
PARAM_NAME ;kpd             #
PARAM_NAME ;km              #
PARAM_NAME ;kmd             #
PARAM_NAME ;Q               #
PARAM_NAME ;Kmich           #
