# Supplementary material for: CADLIVE optimizer: web-based parameter estimation for dynamic models
Source: Source Code Biol Med. 2012 Aug 28;7:9. doi: 10.1186/1751-0473-7-9 (PMC3457844; doi:10.1186/1751-0473-7-9)
Supplement: Additional file 4 — Files for the example models. [file 1751-0473-7-9-S4.zip › samples/NitrogenAssimilationSystem/MathUserFunc.txt]

#include<math.h>
#include"life.h"
#include"lsUsrFitness.h"


int LsUsrFitness(double **y,int num_row,int num_col,int ls_ret,double *fitness)
{
	int i,index;
	double ratio_rich,ratio_limiting;
	*fitness=0;

	if(ls_ret==-1){
		*fitness=-1e+10; // Simulation Error
	}else{
		for(i=0;i<num_row;i++){
			if(y[i][0]<1000){
				index=i;
			}
		}
		ratio_rich=y[index][46]/y[index][47]; // N/C ratio at NH3-rich
		ratio_limiting=y[num_row-1][46]/y[num_row-1][47]; // N/C ratio at NH3-limiting

		*fitness=-fabs(ratio_limiting/ratio_rich-1.0);
	}

	return 0;
}

/*
 * TITLE:NFS 2004_10_27
 * INFO:2004_10_27
 * CONVERSION TYPE
 *     GENE-PROTEIN:TPP_RAPID
 *     METABOLIC:MM
 */


void usr_fvec(double fvec[], double y[], double Gene, Parameter *p)
{
	double *constantPlayer	= p->val[1];
	double *Kb	= p->val[2];
	double *kx	= p->val[3];
	double *kp	= p->val[4];
	double *kpd	= p->val[5];
	double *km	= p->val[6];
	double *kmd	= p->val[7];
	double *Q	= p->val[8];
	double *Kmich	= p->val[9];

	fvec[  1] = y[55] - (y[1] + y[18] + y[20] + y[37] + y[42]);
	fvec[  2] = constantPlayer[16] - (y[2] + y[18]);
	fvec[  3] = constantPlayer[17] - (y[3] + y[19]);
	fvec[  4] = constantPlayer[18] - (y[4] + y[20]);
	fvec[  5] = y[56] - (y[5] + 4*y[19] + y[34] + y[35] + y[36] + y[38]);
	fvec[  6] = y[57] - (y[6] + y[32] + y[33] + y[34] + y[35] + y[43]);
	fvec[  7] = y[58] - (y[7] + y[37] + y[44] + y[45]);
	fvec[  8] = y[59] - (y[8] + y[23] + y[24] + y[32] + y[34] + y[40] + y[44]);
	fvec[  9] = y[60] - (y[9] + y[25] + y[26] + y[33] + y[35] + y[41] + y[45]);
	fvec[ 10] = y[61] - (y[10] + y[27] + y[28] + y[39]);
	fvec[ 11] = y[62] - (y[11] + y[29] + y[30] + y[31]);
	fvec[ 12] = constantPlayer[19] - (y[12] + y[21] + y[22] + y[31] + y[39] + y[40] + y[41]);
	fvec[ 13] = y[63] - (y[13] + y[24] + y[26]);
	fvec[ 14] = y[64] - (y[14] + y[28] + y[30]);
	fvec[ 15] = constantPlayer[20] - (y[15] + y[23] + y[24] + y[25] + y[26] + y[27] + y[28] + y[29] + y[30]);
	fvec[ 16] = constantPlayer[21] - (y[16] + y[36]);
	fvec[ 17] = constantPlayer[22] - (y[17] + y[38]);
	fvec[ 18] = Kb[3]*y[1]*y[2] - y[18];
	fvec[ 19] = pow(Kb[4], 4)*y[3]*pow(y[5], 4) - y[19];
	fvec[ 20] = Kb[5]*y[1]*y[4] - y[20];
	fvec[ 21] = Kb[8]*y[12]*y[46] - y[21];
	fvec[ 22] = Kb[9]*y[12]*y[47] - y[22];
	fvec[ 23] = Kb[16]*y[8]*y[15] - y[23];
	fvec[ 24] = Kb[13]*y[13]*constantPlayer[15]*y[23] - y[24];
	fvec[ 25] = Kb[17]*y[9]*y[15] - y[25];
	fvec[ 26] = Kb[12]*y[13]*constantPlayer[15]*y[25] - y[26];
	fvec[ 27] = Kb[18]*y[10]*y[15] - y[27];
	fvec[ 28] = Kb[15]*y[14]*y[27] - y[28];
	fvec[ 29] = Kb[19]*y[11]*y[15] - y[29];
	fvec[ 30] = Kb[14]*y[14]*y[29] - y[30];
	fvec[ 31] = Kb[11]*y[11]*y[21] - y[31];
	fvec[ 32] = Kb[20]*y[6]*y[8] - y[32];
	fvec[ 33] = Kb[21]*y[6]*y[9] - y[33];
	fvec[ 34] = Kb[1]*y[5]*y[32] - y[34];
	fvec[ 35] = Kb[2]*y[5]*y[33] - y[35];
	fvec[ 36] = Kb[22]*y[5]*y[16] - y[36];
	fvec[ 37] = Kb[23]*y[1]*y[7] - y[37];
	fvec[ 38] = Kb[24]*y[5]*y[17] - y[38];
	fvec[ 39] = Kb[10]*y[10]*y[21] - y[39];
	fvec[ 40] = Kb[6]*y[8]*constantPlayer[14]*y[22] - y[40];
	fvec[ 41] = Kb[7]*y[9]*constantPlayer[14]*y[22] - y[41];
	fvec[ 42] = Kb[25]*y[1]*constantPlayer[2] - y[42];
	fvec[ 43] = Kb[26]*y[6]*constantPlayer[4] - y[43];
	fvec[ 44] = Kb[27]*y[7]*constantPlayer[5]*y[8] - y[44];
	fvec[ 45] = Kb[28]*y[7]*constantPlayer[5]*y[9] - y[45];
	fvec[ 46] = Q[1]*y[63]*y[48]/(Kmich[1] + y[48])*constantPlayer[23]/(Kmich[2] + constantPlayer[23]) - Q[2]*constantPlayer[24]*y[46]/(Kmich[3] + y[46])*y[47]/(Kmich[4] + y[47]) - Q[5]*y[46]/(Kmich[8] + y[46]);
	fvec[ 47] = -Q[2]*constantPlayer[24]*y[46]/(Kmich[3] + y[46])*y[47]/(Kmich[4] + y[47]) - Q[3]*constantPlayer[25]*y[47]/(Kmich[5] + y[47])*constantPlayer[23]/(Kmich[6] + constantPlayer[23]) + Q[4]*constantPlayer[26]/(Kmich[7] + constantPlayer[26]) - Q[7]*y[47]/(Kmich[10] + y[47]);
	fvec[ 48] = -Q[1]*y[63]*y[48]/(Kmich[1] + y[48])*constantPlayer[23]/(Kmich[2] + constantPlayer[23]) + 2*Q[2]*constantPlayer[24]*y[46]/(Kmich[3] + y[46])*y[47]/(Kmich[4] + y[47]) + Q[3]*constantPlayer[25]*y[47]/(Kmich[5] + y[47])*constantPlayer[23]/(Kmich[6] + constantPlayer[23]) - Q[6]*y[48]/(Kmich[9] + y[48]);
	fvec[ 49] = km[1]*(y[36]/constantPlayer[21])*constantPlayer[1] - kmd[1]*y[49];
	fvec[ 50] = kp[2]*y[52] - kpd[9]*y[50];
	fvec[ 51] = km[7]*(y[19]/constantPlayer[17])*constantPlayer[11] + km[8]*(1 - y[18]/constantPlayer[16])*constantPlayer[12] - kmd[2]*y[51];
	fvec[ 52] = km[2]*(y[38]/constantPlayer[22])*constantPlayer[6] - kmd[3]*y[52];
	fvec[ 53] = km[3]*(y[19]/constantPlayer[17])*constantPlayer[7] + km[4]*(1 - y[20]/constantPlayer[18])*constantPlayer[8] - kmd[4]*y[53];
	fvec[ 54] = km[5]*(1 - y[20]/constantPlayer[18])*constantPlayer[9] + km[6]*(y[19]/constantPlayer[17])*constantPlayer[10] - kmd[5]*y[54];
	fvec[ 55] = kp[3]*y[53] + kx[1]*y[34] + kx[2]*y[35] - kx[3]*y[1]*constantPlayer[13] - kpd[1]*y[1] - kpd[10]*y[18] - kpd[12]*y[20] - kx[13]*y[37] - kpd[27]*y[37] - kx[14]*y[42] - kpd[30]*y[42];
	fvec[ 56] = kx[3]*y[1]*constantPlayer[13] + kx[13]*y[37] + kx[14]*y[42] - kpd[2]*y[5] - 4*kpd[11]*y[19] - kx[1]*y[34] - kpd[24]*y[34] - kx[2]*y[35] - kpd[25]*y[35] - kpd[26]*y[36] - kpd[28]*y[38];
	fvec[ 57] = kp[4]*y[54] + kx[4]*y[7] + kx[13]*y[37] + kx[16]*y[44] + kx[17]*y[45] - kpd[3]*y[6] - kpd[22]*y[32] - kpd[23]*y[33] - kpd[24]*y[34] - kpd[25]*y[35] - kx[15]*y[43] - kpd[31]*y[43];
	fvec[ 58] = -kx[4]*y[7] + kx[15]*y[43] - kpd[4]*y[7] - kx[13]*y[37] - kpd[27]*y[37] - kx[16]*y[44] - kpd[32]*y[44] - kx[17]*y[45] - kpd[33]*y[45];
	fvec[ 59] = kx[7]*y[39] - kx[5]*y[40];
	fvec[ 60] = kp[1]*y[49] + kx[8]*y[31] - kpd[5]*y[9] - kpd[15]*y[25] - kpd[16]*y[26] - kpd[23]*y[33] - kpd[25]*y[35] - kx[6]*y[41] - kpd[29]*y[41] - kpd[33]*y[45];
	fvec[ 61] = kx[5]*y[40] - kx[7]*y[39];
	fvec[ 62] = kx[6]*y[41] - kpd[6]*y[11] - kpd[19]*y[29] - kpd[20]*y[30] - kx[8]*y[31] - kpd[21]*y[31];
	fvec[ 63] = kp[5]*y[51] + kx[11]*y[30] + kx[12]*y[28] - kpd[7]*y[13] - kx[10]*y[24] - kpd[14]*y[24] - kx[9]*y[26] - kpd[16]*y[26];
	fvec[ 64] = kx[9]*y[26] + kx[10]*y[24] - kpd[8]*y[14] - kx[12]*y[28] - kpd[18]*y[28] - kx[11]*y[30] - kpd[20]*y[30];
}

void usr_fjac(double fjac[][MAX_VAR_NUM], double y[], double Gene, Parameter *p)
{
	double *constantPlayer	= p->val[1];
	double *Kb	= p->val[2];
	double *kx	= p->val[3];
	double *kp	= p->val[4];
	double *kpd	= p->val[5];
	double *km	= p->val[6];
	double *kmd	= p->val[7];
	double *Q	= p->val[8];
	double *Kmich	= p->val[9];

	fjac[  1][  1] = -1;
	fjac[  1][ 18] = -1;
	fjac[  1][ 20] = -1;
	fjac[  1][ 37] = -1;
	fjac[  1][ 42] = -1;
	fjac[  1][ 55] = 1;
	fjac[  2][  2] = -1;
	fjac[  2][ 18] = -1;
	fjac[  3][  3] = -1;
	fjac[  3][ 19] = -1;
	fjac[  4][  4] = -1;
	fjac[  4][ 20] = -1;
	fjac[  5][  5] = -1;
	fjac[  5][ 19] = -4;
	fjac[  5][ 34] = -1;
	fjac[  5][ 35] = -1;
	fjac[  5][ 36] = -1;
	fjac[  5][ 38] = -1;
	fjac[  5][ 56] = 1;
	fjac[  6][  6] = -1;
	fjac[  6][ 32] = -1;
	fjac[  6][ 33] = -1;
	fjac[  6][ 34] = -1;
	fjac[  6][ 35] = -1;
	fjac[  6][ 43] = -1;
	fjac[  6][ 57] = 1;
	fjac[  7][  7] = -1;
	fjac[  7][ 37] = -1;
	fjac[  7][ 44] = -1;
	fjac[  7][ 45] = -1;
	fjac[  7][ 58] = 1;
	fjac[  8][  8] = -1;
	fjac[  8][ 23] = -1;
	fjac[  8][ 24] = -1;
	fjac[  8][ 32] = -1;
	fjac[  8][ 34] = -1;
	fjac[  8][ 40] = -1;
	fjac[  8][ 44] = -1;
	fjac[  8][ 59] = 1;
	fjac[  9][  9] = -1;
	fjac[  9][ 25] = -1;
	fjac[  9][ 26] = -1;
	fjac[  9][ 33] = -1;
	fjac[  9][ 35] = -1;
	fjac[  9][ 41] = -1;
	fjac[  9][ 45] = -1;
	fjac[  9][ 60] = 1;
	fjac[ 10][ 10] = -1;
	fjac[ 10][ 27] = -1;
	fjac[ 10][ 28] = -1;
	fjac[ 10][ 39] = -1;
	fjac[ 10][ 61] = 1;
	fjac[ 11][ 11] = -1;
	fjac[ 11][ 29] = -1;
	fjac[ 11][ 30] = -1;
	fjac[ 11][ 31] = -1;
	fjac[ 11][ 62] = 1;
	fjac[ 12][ 12] = -1;
	fjac[ 12][ 21] = -1;
	fjac[ 12][ 22] = -1;
	fjac[ 12][ 31] = -1;
	fjac[ 12][ 39] = -1;
	fjac[ 12][ 40] = -1;
	fjac[ 12][ 41] = -1;
	fjac[ 13][ 13] = -1;
	fjac[ 13][ 24] = -1;
	fjac[ 13][ 26] = -1;
	fjac[ 13][ 63] = 1;
	fjac[ 14][ 14] = -1;
	fjac[ 14][ 28] = -1;
	fjac[ 14][ 30] = -1;
	fjac[ 14][ 64] = 1;
	fjac[ 15][ 15] = -1;
	fjac[ 15][ 23] = -1;
	fjac[ 15][ 24] = -1;
	fjac[ 15][ 25] = -1;
	fjac[ 15][ 26] = -1;
	fjac[ 15][ 27] = -1;
	fjac[ 15][ 28] = -1;
	fjac[ 15][ 29] = -1;
	fjac[ 15][ 30] = -1;
	fjac[ 16][ 16] = -1;
	fjac[ 16][ 36] = -1;
	fjac[ 17][ 17] = -1;
	fjac[ 17][ 38] = -1;
	fjac[ 18][  1] = Kb[3]*y[2];
	fjac[ 18][  2] = Kb[3]*y[1];
	fjac[ 18][ 18] = -1;
	fjac[ 19][  3] = pow(Kb[4], 4)*pow(y[5], 4);
	fjac[ 19][  5] = 4*pow(y[5], 3)*pow(Kb[4], 4)*y[3];
	fjac[ 19][ 19] = -1;
	fjac[ 20][  1] = Kb[5]*y[4];
	fjac[ 20][  4] = Kb[5]*y[1];
	fjac[ 20][ 20] = -1;
	fjac[ 21][ 12] = Kb[8]*y[46];
	fjac[ 21][ 21] = -1;
	fjac[ 21][ 46] = Kb[8]*y[12];
	fjac[ 22][ 12] = Kb[9]*y[47];
	fjac[ 22][ 22] = -1;
	fjac[ 22][ 47] = Kb[9]*y[12];
	fjac[ 23][  8] = Kb[16]*y[15];
	fjac[ 23][ 15] = Kb[16]*y[8];
	fjac[ 23][ 23] = -1;
	fjac[ 24][ 13] = Kb[13]*constantPlayer[15]*y[23];
	fjac[ 24][ 23] = Kb[13]*y[13]*constantPlayer[15];
	fjac[ 24][ 24] = -1;
	fjac[ 25][  9] = Kb[17]*y[15];
	fjac[ 25][ 15] = Kb[17]*y[9];
	fjac[ 25][ 25] = -1;
	fjac[ 26][ 13] = Kb[12]*constantPlayer[15]*y[25];
	fjac[ 26][ 25] = Kb[12]*y[13]*constantPlayer[15];
	fjac[ 26][ 26] = -1;
	fjac[ 27][ 10] = Kb[18]*y[15];
	fjac[ 27][ 15] = Kb[18]*y[10];
	fjac[ 27][ 27] = -1;
	fjac[ 28][ 14] = Kb[15]*y[27];
	fjac[ 28][ 27] = Kb[15]*y[14];
	fjac[ 28][ 28] = -1;
	fjac[ 29][ 11] = Kb[19]*y[15];
	fjac[ 29][ 15] = Kb[19]*y[11];
	fjac[ 29][ 29] = -1;
	fjac[ 30][ 14] = Kb[14]*y[29];
	fjac[ 30][ 29] = Kb[14]*y[14];
	fjac[ 30][ 30] = -1;
	fjac[ 31][ 11] = Kb[11]*y[21];
	fjac[ 31][ 21] = Kb[11]*y[11];
	fjac[ 31][ 31] = -1;
	fjac[ 32][  6] = Kb[20]*y[8];
	fjac[ 32][  8] = Kb[20]*y[6];
	fjac[ 32][ 32] = -1;
	fjac[ 33][  6] = Kb[21]*y[9];
	fjac[ 33][  9] = Kb[21]*y[6];
	fjac[ 33][ 33] = -1;
	fjac[ 34][  5] = Kb[1]*y[32];
	fjac[ 34][ 32] = Kb[1]*y[5];
	fjac[ 34][ 34] = -1;
	fjac[ 35][  5] = Kb[2]*y[33];
	fjac[ 35][ 33] = Kb[2]*y[5];
	fjac[ 35][ 35] = -1;
	fjac[ 36][  5] = Kb[22]*y[16];
	fjac[ 36][ 16] = Kb[22]*y[5];
	fjac[ 36][ 36] = -1;
	fjac[ 37][  1] = Kb[23]*y[7];
	fjac[ 37][  7] = Kb[23]*y[1];
	fjac[ 37][ 37] = -1;
	fjac[ 38][  5] = Kb[24]*y[17];
	fjac[ 38][ 17] = Kb[24]*y[5];
	fjac[ 38][ 38] = -1;
	fjac[ 39][ 10] = Kb[10]*y[21];
	fjac[ 39][ 21] = Kb[10]*y[10];
	fjac[ 39][ 39] = -1;
	fjac[ 40][  8] = Kb[6]*constantPlayer[14]*y[22];
	fjac[ 40][ 22] = Kb[6]*y[8]*constantPlayer[14];
	fjac[ 40][ 40] = -1;
	fjac[ 41][  9] = Kb[7]*constantPlayer[14]*y[22];
	fjac[ 41][ 22] = Kb[7]*y[9]*constantPlayer[14];
	fjac[ 41][ 41] = -1;
	fjac[ 42][  1] = Kb[25]*constantPlayer[2];
	fjac[ 42][ 42] = -1;
	fjac[ 43][  6] = Kb[26]*constantPlayer[4];
	fjac[ 43][ 43] = -1;
	fjac[ 44][  7] = Kb[27]*constantPlayer[5]*y[8];
	fjac[ 44][  8] = Kb[27]*y[7]*constantPlayer[5];
	fjac[ 44][ 44] = -1;
	fjac[ 45][  7] = Kb[28]*constantPlayer[5]*y[9];
	fjac[ 45][  9] = Kb[28]*y[7]*constantPlayer[5];
	fjac[ 45][ 45] = -1;
	fjac[ 46][ 46] = -(Q[2]*constantPlayer[24]*(Kmich[3] + y[46]) - Q[2]*constantPlayer[24]*y[46])/pow((Kmich[3] + y[46]), 2)*y[47]/(Kmich[4] + y[47]) - (Q[5]*(Kmich[8] + y[46]) - Q[5]*y[46])/pow((Kmich[8] + y[46]), 2);
	fjac[ 46][ 47] = -(Q[2]*constantPlayer[24]*y[46]/(Kmich[3] + y[46])*(Kmich[4] + y[47]) - Q[2]*constantPlayer[24]*y[46]/(Kmich[3] + y[46])*y[47])/pow((Kmich[4] + y[47]), 2);
	fjac[ 46][ 48] = (Q[1]*y[63]*(Kmich[1] + y[48]) - Q[1]*y[63]*y[48])/pow((Kmich[1] + y[48]), 2)*constantPlayer[23]/(Kmich[2] + constantPlayer[23]);
	fjac[ 46][ 63] = Q[1]*y[48]/(Kmich[1] + y[48])*constantPlayer[23]/(Kmich[2] + constantPlayer[23]);
	fjac[ 47][ 46] = -(Q[2]*constantPlayer[24]*(Kmich[3] + y[46]) - Q[2]*constantPlayer[24]*y[46])/pow((Kmich[3] + y[46]), 2)*y[47]/(Kmich[4] + y[47]);
	fjac[ 47][ 47] = -(Q[2]*constantPlayer[24]*y[46]/(Kmich[3] + y[46])*(Kmich[4] + y[47]) - Q[2]*constantPlayer[24]*y[46]/(Kmich[3] + y[46])*y[47])/pow((Kmich[4] + y[47]), 2) - (Q[3]*constantPlayer[25]*(Kmich[5] + y[47]) - Q[3]*constantPlayer[25]*y[47])/pow((Kmich[5] + y[47]), 2)*constantPlayer[23]/(Kmich[6] + constantPlayer[23]) - (Q[7]*(Kmich[10] + y[47]) - Q[7]*y[47])/pow((Kmich[10] + y[47]), 2);
	fjac[ 48][ 46] = (Q[2]*constantPlayer[24]*(Kmich[3] + y[46]) - Q[2]*constantPlayer[24]*y[46])/pow((Kmich[3] + y[46]), 2)*y[47]/(Kmich[4] + y[47])*2;
	fjac[ 48][ 47] = (Q[2]*constantPlayer[24]*y[46]/(Kmich[3] + y[46])*(Kmich[4] + y[47]) - Q[2]*constantPlayer[24]*y[46]/(Kmich[3] + y[46])*y[47])/pow((Kmich[4] + y[47]), 2)*2 + (Q[3]*constantPlayer[25]*(Kmich[5] + y[47]) - Q[3]*constantPlayer[25]*y[47])/pow((Kmich[5] + y[47]), 2)*constantPlayer[23]/(Kmich[6] + constantPlayer[23]);
	fjac[ 48][ 48] = -(Q[1]*y[63]*(Kmich[1] + y[48]) - Q[1]*y[63]*y[48])/pow((Kmich[1] + y[48]), 2)*constantPlayer[23]/(Kmich[2] + constantPlayer[23]) - (Q[6]*(Kmich[9] + y[48]) - Q[6]*y[48])/pow((Kmich[9] + y[48]), 2);
	fjac[ 48][ 63] = -Q[1]*y[48]/(Kmich[1] + y[48])*constantPlayer[23]/(Kmich[2] + constantPlayer[23]);
	fjac[ 49][ 36] = 1/constantPlayer[21]*km[1]*constantPlayer[1];
	fjac[ 49][ 49] = -kmd[1];
	fjac[ 50][ 50] = -kpd[9];
	fjac[ 50][ 52] = kp[2];
	fjac[ 51][ 18] = (-1/constantPlayer[16])*km[8]*constantPlayer[12];
	fjac[ 51][ 19] = 1/constantPlayer[17]*km[7]*constantPlayer[11];
	fjac[ 51][ 51] = -kmd[2];
	fjac[ 52][ 38] = 1/constantPlayer[22]*km[2]*constantPlayer[6];
	fjac[ 52][ 52] = -kmd[3];
	fjac[ 53][ 19] = 1/constantPlayer[17]*km[3]*constantPlayer[7];
	fjac[ 53][ 20] = (-1/constantPlayer[18])*km[4]*constantPlayer[8];
	fjac[ 53][ 53] = -kmd[4];
	fjac[ 54][ 19] = 1/constantPlayer[17]*km[6]*constantPlayer[10];
	fjac[ 54][ 20] = (-1/constantPlayer[18])*km[5]*constantPlayer[9];
	fjac[ 54][ 54] = -kmd[5];
	fjac[ 55][  1] = -kx[3]*constantPlayer[13] - kpd[1];
	fjac[ 55][ 18] = -kpd[10];
	fjac[ 55][ 20] = -kpd[12];
	fjac[ 55][ 34] = kx[1];
	fjac[ 55][ 35] = kx[2];
	fjac[ 55][ 37] = -kx[13] - kpd[27];
	fjac[ 55][ 42] = -kx[14] - kpd[30];
	fjac[ 55][ 53] = kp[3];
	fjac[ 56][  1] = kx[3]*constantPlayer[13];
	fjac[ 56][  5] = -kpd[2];
	fjac[ 56][ 19] = -4*kpd[11];
	fjac[ 56][ 34] = -kx[1] - kpd[24];
	fjac[ 56][ 35] = -kx[2] - kpd[25];
	fjac[ 56][ 36] = -kpd[26];
	fjac[ 56][ 37] = kx[13];
	fjac[ 56][ 38] = -kpd[28];
	fjac[ 56][ 42] = kx[14];
	fjac[ 57][  6] = -kpd[3];
	fjac[ 57][  7] = kx[4];
	fjac[ 57][ 32] = -kpd[22];
	fjac[ 57][ 33] = -kpd[23];
	fjac[ 57][ 34] = -kpd[24];
	fjac[ 57][ 35] = -kpd[25];
	fjac[ 57][ 37] = kx[13];
	fjac[ 57][ 43] = -kx[15] - kpd[31];
	fjac[ 57][ 44] = kx[16];
	fjac[ 57][ 45] = kx[17];
	fjac[ 57][ 54] = kp[4];
	fjac[ 58][  7] = -kx[4] - kpd[4];
	fjac[ 58][ 37] = -kx[13] - kpd[27];
	fjac[ 58][ 43] = kx[15];
	fjac[ 58][ 44] = -kx[16] - kpd[32];
	fjac[ 58][ 45] = -kx[17] - kpd[33];
	fjac[ 59][ 39] = kx[7];
	fjac[ 59][ 40] = -kx[5];
	fjac[ 60][  9] = -kpd[5];
	fjac[ 60][ 25] = -kpd[15];
	fjac[ 60][ 26] = -kpd[16];
	fjac[ 60][ 31] = kx[8];
	fjac[ 60][ 33] = -kpd[23];
	fjac[ 60][ 35] = -kpd[25];
	fjac[ 60][ 41] = -kx[6] - kpd[29];
	fjac[ 60][ 45] = -kpd[33];
	fjac[ 60][ 49] = kp[1];
	fjac[ 61][ 39] = -kx[7];
	fjac[ 61][ 40] = kx[5];
	fjac[ 62][ 11] = -kpd[6];
	fjac[ 62][ 29] = -kpd[19];
	fjac[ 62][ 30] = -kpd[20];
	fjac[ 62][ 31] = -kx[8] - kpd[21];
	fjac[ 62][ 41] = kx[6];
	fjac[ 63][ 13] = -kpd[7];
	fjac[ 63][ 24] = -kx[10] - kpd[14];
	fjac[ 63][ 26] = -kx[9] - kpd[16];
	fjac[ 63][ 28] = kx[12];
	fjac[ 63][ 30] = kx[11];
	fjac[ 63][ 51] = kp[5];
	fjac[ 64][ 14] = -kpd[8];
	fjac[ 64][ 24] = kx[10];
	fjac[ 64][ 26] = kx[9];
	fjac[ 64][ 28] = -kx[12] - kpd[18];
	fjac[ 64][ 30] = -kx[11] - kpd[20];
}
