# Supplementary material for: CADLIVE optimizer: web-based parameter estimation for dynamic models
Source: Source Code Biol Med. 2012 Aug 28;7:9. doi: 10.1186/1751-0473-7-9 (PMC3457844; doi:10.1186/1751-0473-7-9)
Supplement: Additional file 4 — Files for the example models. [file 1751-0473-7-9-S4.zip › samples/NitrogenAssimilationSystem/NitrogenAssimilationSystem.XML]

<?xml version="1.0" encoding="SHIFT_JIS" standalone="no"?>
<!DOCTYPE sanac PUBLIC "sanac" "sanac.dtd">
<sanac frame="CADLIVE" frameInfo="2.15">
<model name="NitrogenAssimilationSystem" modelInfo="NitrogenAssimilationSystem">
<panel size="2000" magnification="100"/>
<listOfSymbols numberOfSymbols="10">
<symbol specieClass="DNA_gene" R="0" G="153" B="153"/>
<symbol specieClass="DNA_enhancer" R="0" G="153" B="153"/>
<symbol specieClass="DNA_promoter" R="0" G="153" B="153"/>
<symbol specieClass="DNA_others" R="0" G="153" B="153"/>
<symbol specieClass="RNA" R="0" G="255" B="0"/>
<symbol specieClass="protein" R="255" G="175" B="175"/>
<symbol specieClass="metabolite" R="102" G="153" B="255"/>
<symbol specieClass="environmental_factor" R="255" G="200" B="0"/>
<symbol specieClass="ion_signal" R="0" G="255" B="255"/>
<symbol specieClass="others" R="255" G="255" B="0"/>
</listOfSymbols>
<listOfCompartments numberOfCompartments="2">
<compartment name="environment" volume="" R="255" G="255" B="255">
<subCompartment id="1" cat="Square" cx="-100" cy="-100" l="-1" h="80" w="80"/>
</compartment>
<compartment name="cytoplasm" volume="" R="224" G="224" B="255">
<subCompartment id="2" cat="Square" cx="935" cy="975" l="690" h="1330" w="1380"/>
</compartment>
</listOfCompartments>
<listOfSpecies numberOfSpecies="76">
<Specie specieID="2" name="NR1" compartment="cytoplasm">
<specieAttribute specieClass="protein" massBalance="on" totalAmount="variable" decomposition="on" initialAmount="" isVisible="true"/>
</Specie>
<Specie specieID="6" name="glnAP1" compartment="cytoplasm">
<specieAttribute specieClass="DNA_enhancer" massBalance="on" totalAmount="constant" decomposition="off" initialAmount="" isVisible="true"/>
</Specie>
<Specie specieID="8" name="glnAp2" compartment="cytoplasm">
<specieAttribute specieClass="DNA_enhancer" massBalance="on" totalAmount="constant" decomposition="off" initialAmount="" isVisible="true"/>
</Specie>
<Specie specieID="13" name="glnLp" compartment="cytoplasm">
<specieAttribute specieClass="DNA_enhancer" massBalance="on" totalAmount="constant" decomposition="off" initialAmount="" isVisible="true"/>
</Specie>
<Specie specieID="16" name="NR1-P" compartment="cytoplasm">
<specieAttribute specieClass="modified" massBalance="on" totalAmount="variable" decomposition="on" initialAmount="" isVisible="true"/>
</Specie>
<Specie specieID="18" name="NR2" compartment="cytoplasm">
<specieAttribute specieClass="protein" massBalance="on" totalAmount="variable" decomposition="on" initialAmount="" isVisible="true"/>
</Specie>
<Specie specieID="19" name="NR2-P" compartment="cytoplasm">
<specieAttribute specieClass="modified" massBalance="on" totalAmount="variable" decomposition="on" initialAmount="" isVisible="true"/>
</Specie>
<Specie specieID="23" name="P2" compartment="cytoplasm">
<specieAttribute specieClass="protein" massBalance="on" totalAmount="variable" decomposition="off" initialAmount="" isVisible="true"/>
</Specie>
<Specie specieID="24" name="GlnK" compartment="cytoplasm">
<specieAttribute specieClass="protein" massBalance="on" totalAmount="variable" decomposition="on" initialAmount="" isVisible="true"/>
</Specie>
<Specie specieID="25" name="P2-UMP" compartment="cytoplasm">
<specieAttribute specieClass="modified" massBalance="on" totalAmount="variable" decomposition="off" initialAmount="" isVisible="true"/>
</Specie>
<Specie specieID="27" name="GlnK-UMP" compartment="cytoplasm">
<specieAttribute specieClass="modified" massBalance="on" totalAmount="variable" decomposition="on" initialAmount="" isVisible="true"/>
</Specie>
<Specie specieID="29" name="UTUR" compartment="cytoplasm">
<specieAttribute specieClass="protein" massBalance="on" totalAmount="constant" decomposition="off" initialAmount="" isVisible="true"/>
</Specie>
<Specie specieID="34" name="glutamine" compartment="cytoplasm">
<specieAttribute specieClass="metabolite" massBalance="off" totalAmount="variable" decomposition="off" initialAmount="" isVisible="true"/>
</Specie>
<Specie specieID="35" name="aKG" compartment="cytoplasm">
<specieAttribute specieClass="metabolite" massBalance="off" totalAmount="variable" decomposition="off" initialAmount="" isVisible="true"/>
</Specie>
<Specie specieID="36" name="GS" compartment="cytoplasm">
<specieAttribute specieClass="protein" massBalance="on" totalAmount="variable" decomposition="on" initialAmount="" isVisible="true"/>
</Specie>
<Specie specieID="37" name="GS-AMP" compartment="cytoplasm">
<specieAttribute specieClass="modified" massBalance="on" totalAmount="variable" decomposition="on" initialAmount="" isVisible="true"/>
</Specie>
<Specie specieID="40" name="P1" compartment="cytoplasm">
<specieAttribute specieClass="protein" massBalance="on" totalAmount="constant" decomposition="off" initialAmount="" isVisible="true"/>
</Specie>
<Specie specieID="50" name="glutamate" compartment="cytoplasm">
<specieAttribute specieClass="metabolite" massBalance="off" totalAmount="variable" decomposition="off" initialAmount="" isVisible="true"/>
</Specie>
<Specie specieID="63" name="NH3" compartment="cytoplasm">
<specieAttribute specieClass="metabolite" massBalance="off" totalAmount="constant" decomposition="off" initialAmount="" isVisible="true"/>
</Specie>
<Specie specieID="65" name="GOGAT" compartment="cytoplasm">
<specieAttribute specieClass="protein" massBalance="off" totalAmount="constant" decomposition="off" initialAmount="" isVisible="true"/>
</Specie>
<Specie specieID="68" name="GDH" compartment="cytoplasm">
<specieAttribute specieClass="protein" massBalance="off" totalAmount="constant" decomposition="off" initialAmount="" isVisible="true"/>
</Specie>
<Specie specieID="119" name="En(GlnK)" compartment="cytoplasm">
<specieAttribute specieClass="DNA_enhancer" massBalance="on" totalAmount="constant" decomposition="off" initialAmount="" isVisible="true"/>
</Specie>
<Specie specieID="120" name="DNA(GlnK)" compartment="cytoplasm">
<specieAttribute specieClass="DNA_gene" massBalance="off" totalAmount="constant" decomposition="off" initialAmount="" isVisible="true"/>
</Specie>
<Specie specieID="122" name="mRNA(GlnK)" compartment="cytoplasm">
<specieAttribute specieClass="RNA" massBalance="off" totalAmount="variable" decomposition="on" initialAmount="" isVisible="false"/>
</Specie>
<Specie specieID="136" name="acetly" compartment="cytoplasm">
<specieAttribute specieClass="metabolite" massBalance="off" totalAmount="constant" decomposition="off" initialAmount="" isVisible="true"/>
</Specie>
<Specie specieID="137" name="acetlyphospate" compartment="cytoplasm">
<specieAttribute specieClass="metabolite" massBalance="off" totalAmount="constant" decomposition="off" initialAmount="" isVisible="true"/>
</Specie>
<Specie specieID="153" name="En(Nac)" compartment="cytoplasm">
<specieAttribute specieClass="DNA_enhancer" massBalance="on" totalAmount="constant" decomposition="off" initialAmount="" isVisible="true"/>
</Specie>
<Specie specieID="155" name="nac" compartment="cytoplasm">
<specieAttribute specieClass="protein" massBalance="on" totalAmount="variable" decomposition="on" initialAmount="" isVisible="true"/>
</Specie>
<Specie specieID="163" name="Dummy" compartment="cytoplasm">
<specieAttribute specieClass="metabolite" massBalance="off" totalAmount="constant" decomposition="off" initialAmount="" isVisible="true"/>
</Specie>
<Specie specieID="177" name="ATP" compartment="cytoplasm">
<specieAttribute specieClass="metabolite" massBalance="off" totalAmount="constant" decomposition="off" initialAmount="" isVisible="true"/>
</Specie>
<Specie specieID="184" name="ADP" compartment="cytoplasm">
<specieAttribute specieClass="metabolite" massBalance="off" totalAmount="constant" decomposition="off" initialAmount="" isVisible="true"/>
</Specie>
<Specie specieID="195" name="mRNA(GS)" compartment="cytoplasm">
<specieAttribute specieClass="RNA" massBalance="off" totalAmount="variable" decomposition="on" initialAmount="" isVisible="true"/>
</Specie>
<Specie specieID="196" name="mRNA(nac)" compartment="cytoplasm">
<specieAttribute specieClass="RNA" massBalance="off" totalAmount="variable" decomposition="on" initialAmount="" isVisible="true"/>
</Specie>
<Specie specieID="197" name="DNA(nac)" compartment="cytoplasm">
<specieAttribute specieClass="DNA_gene" massBalance="off" totalAmount="constant" decomposition="off" initialAmount="" isVisible="true"/>
</Specie>
<Specie specieID="199" name="mRNA(NR1)" compartment="cytoplasm">
<specieAttribute specieClass="RNA" massBalance="off" totalAmount="variable" decomposition="on" initialAmount="" isVisible="true"/>
</Specie>
<Specie specieID="200" name="DNA1(NR1)" compartment="cytoplasm">
<specieAttribute specieClass="DNA_gene" massBalance="off" totalAmount="constant" decomposition="off" initialAmount="" isVisible="true"/>
</Specie>
<Specie specieID="201" name="DNA2(NR1)" compartment="cytoplasm">
<specieAttribute specieClass="DNA_gene" massBalance="off" totalAmount="constant" decomposition="off" initialAmount="" isVisible="true"/>
</Specie>
<Specie specieID="203" name="DNA1(NR2)" compartment="cytoplasm">
<specieAttribute specieClass="DNA_gene" massBalance="off" totalAmount="constant" decomposition="off" initialAmount="" isVisible="true"/>
</Specie>
<Specie specieID="204" name="DNA2(NR2)" compartment="cytoplasm">
<specieAttribute specieClass="DNA_gene" massBalance="off" totalAmount="constant" decomposition="off" initialAmount="" isVisible="true"/>
</Specie>
<Specie specieID="206" name="mRNA(NR2)" compartment="cytoplasm">
<specieAttribute specieClass="RNA" massBalance="off" totalAmount="variable" decomposition="on" initialAmount="" isVisible="true"/>
</Specie>
<Specie specieID="208" name="DNA1(GS)" compartment="cytoplasm">
<specieAttribute specieClass="DNA_gene" massBalance="off" totalAmount="constant" decomposition="off" initialAmount="" isVisible="true"/>
</Specie>
<Specie specieID="209" name="DNA2(GS)" compartment="cytoplasm">
<specieAttribute specieClass="DNA_gene" massBalance="off" totalAmount="constant" decomposition="off" initialAmount="" isVisible="true"/>
</Specie>
<Specie specieID="210" name="P" compartment="cytoplasm">
<specieAttribute specieClass="text_option" massBalance="off" totalAmount="constant" decomposition="off" initialAmount="" isVisible="true"/>
</Specie>
<Specie specieID="214" name="UMP" compartment="cytoplasm">
<specieAttribute specieClass="text_option" massBalance="off" totalAmount="constant" decomposition="off" initialAmount="" isVisible="true"/>
</Specie>
<Specie specieID="218" name="AMP" compartment="cytoplasm">
<specieAttribute specieClass="text_option" massBalance="off" totalAmount="constant" decomposition="off" initialAmount="" isVisible="true"/>
</Specie>
<Specie specieID="7" name="NR1:glnAP1" compartment="cytoplasm">
<specieAttribute specieClass="complex" massBalance="off" totalAmount="variable" decomposition="on" initialAmount="" isVisible="true"/>
<listOfElements numberOfElements="2">
<specieReference specieID="2" name="NR1" compartment="cytoplasm" stoichiometry="1" cx="1026" cy="1141"/>
<specieReference specieID="6" name="glnAP1" compartment="cytoplasm" stoichiometry="1" cx="1111" cy="1342"/>
</listOfElements>
</Specie>
<Specie specieID="9" name="glnAp2:NR1-P:NR1-P:NR1-P:NR1-P" compartment="cytoplasm">
<specieAttribute specieClass="complex" massBalance="off" totalAmount="variable" decomposition="on" initialAmount="" isVisible="true"/>
<listOfElements numberOfElements="2">
<specieReference specieID="8" name="glnAp2" compartment="cytoplasm" stoichiometry="1" cx="1172" cy="1342"/>
<specieReference specieID="16" name="NR1-P" compartment="cytoplasm" stoichiometry="4" cx="984" cy="1244"/>
</listOfElements>
</Specie>
<Specie specieID="12" name="NR1:glnLp" compartment="cytoplasm">
<specieAttribute specieClass="complex" massBalance="off" totalAmount="variable" decomposition="on" initialAmount="" isVisible="true"/>
<listOfElements numberOfElements="2">
<specieReference specieID="2" name="NR1" compartment="cytoplasm" stoichiometry="1" cx="1026" cy="1141"/>
<specieReference specieID="13" name="glnLp" compartment="cytoplasm" stoichiometry="1" cx="1373" cy="1342"/>
</listOfElements>
</Specie>
<Specie specieID="30" name="UTUR:glutamine" compartment="cytoplasm">
<specieAttribute specieClass="complex" massBalance="off" totalAmount="variable" decomposition="off" initialAmount="" isVisible="true"/>
<listOfElements numberOfElements="2">
<specieReference specieID="29" name="UTUR" compartment="cytoplasm" stoichiometry="1" cx="440" cy="1080"/>
<specieReference specieID="34" name="glutamine" compartment="cytoplasm" stoichiometry="1" cx="775" cy="478"/>
</listOfElements>
</Specie>
<Specie specieID="31" name="UTUR:aKG" compartment="cytoplasm">
<specieAttribute specieClass="complex" massBalance="off" totalAmount="variable" decomposition="off" initialAmount="" isVisible="true"/>
<listOfElements numberOfElements="2">
<specieReference specieID="29" name="UTUR" compartment="cytoplasm" stoichiometry="1" cx="440" cy="1080"/>
<specieReference specieID="35" name="aKG" compartment="cytoplasm" stoichiometry="1" cx="950" cy="414"/>
</listOfElements>
</Specie>
<Specie specieID="41" name="P2:P1" compartment="cytoplasm">
<specieAttribute specieClass="complex" massBalance="off" totalAmount="variable" decomposition="on" initialAmount="" isVisible="true"/>
<listOfElements numberOfElements="2">
<specieReference specieID="23" name="P2" compartment="cytoplasm" stoichiometry="1" cx="559" cy="985"/>
<specieReference specieID="40" name="P1" compartment="cytoplasm" stoichiometry="1" cx="742" cy="896"/>
</listOfElements>
</Specie>
<Specie specieID="42" name="GS:AMP:P2:P1" compartment="cytoplasm">
<specieAttribute specieClass="modifier_complex" massBalance="off" totalAmount="variable" decomposition="on" initialAmount="" isVisible="false"/>
<listOfElements numberOfElements="3">
<specieReference specieID="36" name="GS" compartment="cytoplasm" stoichiometry="1" cx="765" cy="655"/>
<specieReference specieID="218" name="AMP" compartment="cytoplasm" stoichiometry="1" cx="-1" cy="-1"/>
<specieReference specieID="41" name="P2:P1" compartment="cytoplasm" stoichiometry="1" cx="812" cy="896"/>
</listOfElements>
</Specie>
<Specie specieID="43" name="GlnK:P1" compartment="cytoplasm">
<specieAttribute specieClass="complex" massBalance="off" totalAmount="variable" decomposition="on" initialAmount="" isVisible="true"/>
<listOfElements numberOfElements="2">
<specieReference specieID="24" name="GlnK" compartment="cytoplasm" stoichiometry="1" cx="562" cy="1159"/>
<specieReference specieID="40" name="P1" compartment="cytoplasm" stoichiometry="1" cx="742" cy="896"/>
</listOfElements>
</Specie>
<Specie specieID="44" name="GS:AMP:GlnK:P1" compartment="cytoplasm">
<specieAttribute specieClass="modifier_complex" massBalance="off" totalAmount="variable" decomposition="on" initialAmount="" isVisible="false"/>
<listOfElements numberOfElements="3">
<specieReference specieID="36" name="GS" compartment="cytoplasm" stoichiometry="1" cx="765" cy="655"/>
<specieReference specieID="218" name="AMP" compartment="cytoplasm" stoichiometry="1" cx="-1" cy="-1"/>
<specieReference specieID="43" name="GlnK:P1" compartment="cytoplasm" stoichiometry="1" cx="782" cy="946"/>
</listOfElements>
</Specie>
<Specie specieID="45" name="P2-UMP:P1" compartment="cytoplasm">
<specieAttribute specieClass="complex" massBalance="off" totalAmount="variable" decomposition="on" initialAmount="" isVisible="true"/>
<listOfElements numberOfElements="2">
<specieReference specieID="25" name="P2-UMP" compartment="cytoplasm" stoichiometry="1" cx="381" cy="947"/>
<specieReference specieID="40" name="P1" compartment="cytoplasm" stoichiometry="1" cx="742" cy="896"/>
</listOfElements>
</Specie>
<Specie specieID="46" name="GS-AMP:AMP:P2-UMP:P1" compartment="cytoplasm">
<specieAttribute specieClass="modifier_complex" massBalance="off" totalAmount="variable" decomposition="on" initialAmount="" isVisible="false"/>
<listOfElements numberOfElements="2">
<specieReference specieID="37" name="GS-AMP" compartment="cytoplasm" stoichiometry="1" cx="756" cy="777"/>
<specieReference specieID="45" name="P2-UMP:P1" compartment="cytoplasm" stoichiometry="1" cx="627" cy="896"/>
</listOfElements>
</Specie>
<Specie specieID="47" name="GlnK-UMP:P1" compartment="cytoplasm">
<specieAttribute specieClass="complex" massBalance="off" totalAmount="variable" decomposition="on" initialAmount="" isVisible="true"/>
<listOfElements numberOfElements="2">
<specieReference specieID="27" name="GlnK-UMP" compartment="cytoplasm" stoichiometry="1" cx="381" cy="1207"/>
<specieReference specieID="40" name="P1" compartment="cytoplasm" stoichiometry="1" cx="742" cy="896"/>
</listOfElements>
</Specie>
<Specie specieID="48" name="GS-AMP:AMP:GlnK-UMP:P1" compartment="cytoplasm">
<specieAttribute specieClass="modifier_complex" massBalance="off" totalAmount="variable" decomposition="on" initialAmount="" isVisible="false"/>
<listOfElements numberOfElements="2">
<specieReference specieID="37" name="GS-AMP" compartment="cytoplasm" stoichiometry="1" cx="756" cy="777"/>
<specieReference specieID="47" name="GlnK-UMP:P1" compartment="cytoplasm" stoichiometry="1" cx="701" cy="947"/>
</listOfElements>
</Specie>
<Specie specieID="49" name="GlnK-UMP:UMP:UTUR:glutamine" compartment="cytoplasm">
<specieAttribute specieClass="modifier_complex" massBalance="off" totalAmount="variable" decomposition="on" initialAmount="" isVisible="false"/>
<listOfElements numberOfElements="2">
<specieReference specieID="27" name="GlnK-UMP" compartment="cytoplasm" stoichiometry="1" cx="381" cy="1207"/>
<specieReference specieID="30" name="UTUR:glutamine" compartment="cytoplasm" stoichiometry="1" cx="440" cy="1126"/>
</listOfElements>
</Specie>
<Specie specieID="62" name="glutamate:NH3:GS" compartment="cytoplasm">
<specieAttribute specieClass="modifier_complex" massBalance="off" totalAmount="variable" decomposition="off" initialAmount="" isVisible="false"/>
<listOfElements numberOfElements="3">
<specieReference specieID="50" name="glutamate" compartment="cytoplasm" stoichiometry="1" cx="778" cy="563"/>
<specieReference specieID="63" name="NH3" compartment="cytoplasm" stoichiometry="1" cx="478" cy="565"/>
<specieReference specieID="36" name="GS" compartment="cytoplasm" stoichiometry="1" cx="765" cy="655"/>
</listOfElements>
</Specie>
<Specie specieID="66" name="glutamine:aKG:GOGAT" compartment="cytoplasm">
<specieAttribute specieClass="modifier_complex" massBalance="off" totalAmount="variable" decomposition="off" initialAmount="" isVisible="false"/>
<listOfElements numberOfElements="3">
<specieReference specieID="34" name="glutamine" compartment="cytoplasm" stoichiometry="1" cx="775" cy="478"/>
<specieReference specieID="35" name="aKG" compartment="cytoplasm" stoichiometry="1" cx="950" cy="414"/>
<specieReference specieID="65" name="GOGAT" compartment="cytoplasm" stoichiometry="1" cx="1040" cy="519"/>
</listOfElements>
</Specie>
<Specie specieID="69" name="aKG:NH3:GDH" compartment="cytoplasm">
<specieAttribute specieClass="modifier_complex" massBalance="off" totalAmount="variable" decomposition="off" initialAmount="" isVisible="false"/>
<listOfElements numberOfElements="3">
<specieReference specieID="35" name="aKG" compartment="cytoplasm" stoichiometry="1" cx="950" cy="414"/>
<specieReference specieID="63" name="NH3" compartment="cytoplasm" stoichiometry="1" cx="478" cy="565"/>
<specieReference specieID="68" name="GDH" compartment="cytoplasm" stoichiometry="1" cx="1040" cy="566"/>
</listOfElements>
</Specie>
<Specie specieID="102" name="NR2:P2" compartment="cytoplasm">
<specieAttribute specieClass="complex" massBalance="off" totalAmount="variable" decomposition="on" initialAmount="" isVisible="true"/>
<listOfElements numberOfElements="2">
<specieReference specieID="18" name="NR2" compartment="cytoplasm" stoichiometry="1" cx="875" cy="1049"/>
<specieReference specieID="23" name="P2" compartment="cytoplasm" stoichiometry="1" cx="559" cy="985"/>
</listOfElements>
</Specie>
<Specie specieID="103" name="NR2:GlnK" compartment="cytoplasm">
<specieAttribute specieClass="complex" massBalance="off" totalAmount="variable" decomposition="on" initialAmount="" isVisible="true"/>
<listOfElements numberOfElements="2">
<specieReference specieID="18" name="NR2" compartment="cytoplasm" stoichiometry="1" cx="875" cy="1049"/>
<specieReference specieID="24" name="GlnK" compartment="cytoplasm" stoichiometry="1" cx="562" cy="1159"/>
</listOfElements>
</Specie>
<Specie specieID="104" name="NR1-P:P:NR2:P2" compartment="cytoplasm">
<specieAttribute specieClass="modifier_complex" massBalance="off" totalAmount="variable" decomposition="on" initialAmount="" isVisible="false"/>
<listOfElements numberOfElements="2">
<specieReference specieID="16" name="NR1-P" compartment="cytoplasm" stoichiometry="1" cx="984" cy="1244"/>
<specieReference specieID="102" name="NR2:P2" compartment="cytoplasm" stoichiometry="1" cx="732" cy="1009"/>
</listOfElements>
</Specie>
<Specie specieID="105" name="NR1-P:P:NR2:GlnK" compartment="cytoplasm">
<specieAttribute specieClass="modifier_complex" massBalance="off" totalAmount="variable" decomposition="on" initialAmount="" isVisible="false"/>
<listOfElements numberOfElements="2">
<specieReference specieID="16" name="NR1-P" compartment="cytoplasm" stoichiometry="1" cx="984" cy="1244"/>
<specieReference specieID="103" name="NR2:GlnK" compartment="cytoplasm" stoichiometry="1" cx="738" cy="1178"/>
</listOfElements>
</Specie>
<Specie specieID="121" name="NR1-P:En(GlnK)" compartment="cytoplasm">
<specieAttribute specieClass="complex" massBalance="off" totalAmount="variable" decomposition="on" initialAmount="" isVisible="true"/>
<listOfElements numberOfElements="2">
<specieReference specieID="16" name="NR1-P" compartment="cytoplasm" stoichiometry="1" cx="984" cy="1244"/>
<specieReference specieID="119" name="En(GlnK)" compartment="cytoplasm" stoichiometry="1" cx="877" cy="1409"/>
</listOfElements>
</Specie>
<Specie specieID="151" name="NR1:NR2-P" compartment="cytoplasm">
<specieAttribute specieClass="complex" massBalance="off" totalAmount="variable" decomposition="on" initialAmount="" isVisible="true"/>
<listOfElements numberOfElements="2">
<specieReference specieID="2" name="NR1" compartment="cytoplasm" stoichiometry="1" cx="1026" cy="1141"/>
<specieReference specieID="19" name="NR2-P" compartment="cytoplasm" stoichiometry="1" cx="880" cy="1120"/>
</listOfElements>
</Specie>
<Specie specieID="157" name="NR1-P:En(Nac)" compartment="cytoplasm">
<specieAttribute specieClass="complex" massBalance="off" totalAmount="variable" decomposition="on" initialAmount="" isVisible="true"/>
<listOfElements numberOfElements="2">
<specieReference specieID="16" name="NR1-P" compartment="cytoplasm" stoichiometry="1" cx="984" cy="1244"/>
<specieReference specieID="153" name="En(Nac)" compartment="cytoplasm" stoichiometry="1" cx="1006" cy="1413"/>
</listOfElements>
</Specie>
<Specie specieID="158" name="P2-UMP:UMP:UTUR:glutamine" compartment="cytoplasm">
<specieAttribute specieClass="modifier_complex" massBalance="off" totalAmount="variable" decomposition="off" initialAmount="" isVisible="false"/>
<listOfElements numberOfElements="2">
<specieReference specieID="25" name="P2-UMP" compartment="cytoplasm" stoichiometry="1" cx="381" cy="947"/>
<specieReference specieID="30" name="UTUR:glutamine" compartment="cytoplasm" stoichiometry="1" cx="440" cy="1126"/>
</listOfElements>
</Specie>
<Specie specieID="159" name="P2:UMP:UTUR:aKG" compartment="cytoplasm">
<specieAttribute specieClass="modifier_complex" massBalance="off" totalAmount="variable" decomposition="off" initialAmount="" isVisible="false"/>
<listOfElements numberOfElements="3">
<specieReference specieID="23" name="P2" compartment="cytoplasm" stoichiometry="1" cx="559" cy="985"/>
<specieReference specieID="214" name="UMP" compartment="cytoplasm" stoichiometry="1" cx="-1" cy="-1"/>
<specieReference specieID="31" name="UTUR:aKG" compartment="cytoplasm" stoichiometry="1" cx="440" cy="1037"/>
</listOfElements>
</Specie>
<Specie specieID="160" name="GlnK:UMP:UTUR:aKG" compartment="cytoplasm">
<specieAttribute specieClass="modifier_complex" massBalance="off" totalAmount="variable" decomposition="on" initialAmount="" isVisible="false"/>
<listOfElements numberOfElements="3">
<specieReference specieID="24" name="GlnK" compartment="cytoplasm" stoichiometry="1" cx="562" cy="1159"/>
<specieReference specieID="214" name="UMP" compartment="cytoplasm" stoichiometry="1" cx="-1" cy="-1"/>
<specieReference specieID="31" name="UTUR:aKG" compartment="cytoplasm" stoichiometry="1" cx="440" cy="1037"/>
</listOfElements>
</Specie>
<Specie specieID="162" name="NR1:acetly" compartment="cytoplasm">
<specieAttribute specieClass="complex" massBalance="off" totalAmount="variable" decomposition="on" initialAmount="" isVisible="true"/>
<listOfElements numberOfElements="2">
<specieReference specieID="2" name="NR1" compartment="cytoplasm" stoichiometry="1" cx="1026" cy="1141"/>
<specieReference specieID="136" name="acetly" compartment="cytoplasm" stoichiometry="1" cx="962" cy="920"/>
</listOfElements>
</Specie>
<Specie specieID="178" name="NR2:ATP" compartment="cytoplasm">
<specieAttribute specieClass="complex" massBalance="off" totalAmount="variable" decomposition="on" initialAmount="" isVisible="true"/>
<listOfElements numberOfElements="2">
<specieReference specieID="18" name="NR2" compartment="cytoplasm" stoichiometry="1" cx="875" cy="1049"/>
<specieReference specieID="177" name="ATP" compartment="cytoplasm" stoichiometry="1" cx="918" cy="968"/>
</listOfElements>
</Specie>
<Specie specieID="180" name="NR2-P:ADP:P2" compartment="cytoplasm">
<specieAttribute specieClass="modifier_complex" massBalance="on" totalAmount="variable" decomposition="on" initialAmount="" isVisible="false"/>
<listOfElements numberOfElements="3">
<specieReference specieID="19" name="NR2-P" compartment="cytoplasm" stoichiometry="1" cx="880" cy="1120"/>
<specieReference specieID="184" name="ADP" compartment="cytoplasm" stoichiometry="1" cx="647" cy="1082"/>
<specieReference specieID="23" name="P2" compartment="cytoplasm" stoichiometry="1" cx="559" cy="985"/>
</listOfElements>
</Specie>
<Specie specieID="181" name="NR2-P:ADP:GlnK" compartment="cytoplasm">
<specieAttribute specieClass="modifier_complex" massBalance="on" totalAmount="variable" decomposition="on" initialAmount="" isVisible="false"/>
<listOfElements numberOfElements="3">
<specieReference specieID="19" name="NR2-P" compartment="cytoplasm" stoichiometry="1" cx="880" cy="1120"/>
<specieReference specieID="184" name="ADP" compartment="cytoplasm" stoichiometry="1" cx="647" cy="1082"/>
<specieReference specieID="24" name="GlnK" compartment="cytoplasm" stoichiometry="1" cx="562" cy="1159"/>
</listOfElements>
</Specie>
</listOfSpecies>
<listOfReactions layer="gene" numberOfReactions="13">
<Reaction reactionID="222" groupID="220" reactionType="transcription" isConvertible="true" reactionName="#222" isVisible="false" modifierReactionEquation="NR1-P:En(GlnK) -&gt;&gt; DNA(GlnK) -&gt; mRNA(GlnK)">
<listOfReactants numberOfReactants="1">
<specieReference specieID="120" name="DNA(GlnK)" compartment="cytoplasm" stoichiometry="1" cx="937" cy="1409"/>
</listOfReactants>
<listOfProducts numberOfProducts="1">
<specieReference specieID="122" name="mRNA(GlnK)" compartment="cytoplasm" stoichiometry="1" cx="-1" cy="-1"/>
</listOfProducts>
<listOfModifiers numberOfModifiers="1">
<modifierSpecieReference specieID="121" name="NR1-P:En(GlnK)" compartment="cytoplasm" stoichiometry="1" cx="877" cy="1372" modifierType="activator" isTotal="true">
<lineLocation index="0" x1="877" y1="1372" x2="959" y2="1372" connectSegmentPoint="0"/>
</modifierSpecieReference>
</listOfModifiers>
<lineLocation index="0" x1="959" y1="1395" x2="562" y2="1159" connectSegmentPoint="0">
<segmentStatus counter="1" x="959" y="1349"/>
<segmentStatus counter="2" x="562" y="1349"/>
</lineLocation>
</Reaction>
<Reaction reactionID="221" groupID="221" reactionType="translation" isConvertible="true" reactionName="#221" isVisible="false" modifierReactionEquation="mRNA(GlnK) -&gt; GlnK">
<listOfReactants numberOfReactants="1">
<specieReference specieID="122" name="mRNA(GlnK)" compartment="cytoplasm" stoichiometry="1" cx="-1" cy="-1"/>
</listOfReactants>
<listOfProducts numberOfProducts="1">
<specieReference specieID="24" name="GlnK" compartment="cytoplasm" stoichiometry="1" cx="562" cy="1159"/>
</listOfProducts>
<lineLocation index="0" x1="-1" y1="-1" x2="-1" y2="-1" connectSegmentPoint="0"/>
</Reaction>
<Reaction reactionID="358" groupID="359" reactionType="transcription" isConvertible="true" reactionName="#358" isVisible="true" modifierReactionEquation="NR1-P:En(Nac) -&gt;&gt; DNA(nac) -&gt; mRNA(nac)">
<listOfReactants numberOfReactants="1">
<specieReference specieID="197" name="DNA(nac)" compartment="cytoplasm" stoichiometry="1" cx="1065" cy="1413"/>
</listOfReactants>
<listOfProducts numberOfProducts="1">
<specieReference specieID="196" name="mRNA(nac)" compartment="cytoplasm" stoichiometry="1" cx="1162" cy="1399"/>
</listOfProducts>
<listOfModifiers numberOfModifiers="1">
<modifierSpecieReference specieID="157" name="NR1-P:En(Nac)" compartment="cytoplasm" stoichiometry="1" cx="1006" cy="1382" modifierType="activator" isTotal="true">
<lineLocation index="0" x1="1006" y1="1382" x2="1112" y2="1399" connectSegmentPoint="0">
<segmentStatus counter="1" x="1110" y="1382"/>
</lineLocation>
</modifierSpecieReference>
</listOfModifiers>
<lineLocation index="0" x1="1087" y1="1399" x2="1162" y2="1399" connectSegmentPoint="0"/>
</Reaction>
<Reaction reactionID="360" groupID="360" reactionType="translation" isConvertible="true" reactionName="#360" isVisible="true" modifierReactionEquation="mRNA(nac) -&gt; nac">
<listOfReactants numberOfReactants="1">
<specieReference specieID="196" name="mRNA(nac)" compartment="cytoplasm" stoichiometry="1" cx="1162" cy="1399"/>
</listOfReactants>
<listOfProducts numberOfProducts="1">
<specieReference specieID="155" name="nac" compartment="cytoplasm" stoichiometry="1" cx="1162" cy="1590"/>
</listOfProducts>
<lineLocation index="0" x1="1162" y1="1399" x2="1162" y2="1590" connectSegmentPoint="0"/>
</Reaction>
<Reaction reactionID="362" groupID="362" reactionType="translation" isConvertible="true" reactionName="#362" isVisible="true" modifierReactionEquation="mRNA(NR1) -&gt; NR1">
<listOfReactants numberOfReactants="1">
<specieReference specieID="199" name="mRNA(NR1)" compartment="cytoplasm" stoichiometry="1" cx="1485" cy="1044"/>
</listOfReactants>
<listOfProducts numberOfProducts="1">
<specieReference specieID="2" name="NR1" compartment="cytoplasm" stoichiometry="1" cx="1026" cy="1141"/>
</listOfProducts>
<lineLocation index="0" x1="1485" y1="1044" x2="1026" y2="1141" connectSegmentPoint="0">
<segmentStatus counter="1" x="1049" y="1044"/>
</lineLocation>
</Reaction>
<Reaction reactionID="353" groupID="363" reactionType="transcription" isConvertible="true" reactionName="#353" isVisible="true" modifierReactionEquation="glnAp2:NR1-P:NR1-P:NR1-P:NR1-P -&gt;&gt; DNA1(NR1) -&gt; mRNA(NR1)">
<listOfReactants numberOfReactants="1">
<specieReference specieID="200" name="DNA1(NR1)" compartment="cytoplasm" stoichiometry="1" cx="1524" cy="1319"/>
</listOfReactants>
<listOfProducts numberOfProducts="1">
<specieReference specieID="199" name="mRNA(NR1)" compartment="cytoplasm" stoichiometry="1" cx="1485" cy="1044"/>
</listOfProducts>
<listOfModifiers numberOfModifiers="1">
<modifierSpecieReference specieID="9" name="glnAp2:NR1-P:NR1-P:NR1-P:NR1-P" compartment="cytoplasm" stoichiometry="1" cx="1172" cy="1280" modifierType="activator" isTotal="true">
<lineLocation index="0" x1="1172" y1="1280" x2="1546" y2="1261" connectSegmentPoint="0">
<segmentStatus counter="1" x="1172" y="1260"/>
</lineLocation>
</modifierSpecieReference>
</listOfModifiers>
<lineLocation index="0" x1="1546" y1="1305" x2="1485" y2="1044" connectSegmentPoint="0">
<segmentStatus counter="1" x="1546" y="1218"/>
<segmentStatus counter="2" x="1546" y="1188"/>
<segmentStatus counter="3" x="1546" y="1044"/>
</lineLocation>
</Reaction>
<Reaction reactionID="354" groupID="364" reactionType="transcription" isConvertible="true" reactionName="#354" isVisible="true" modifierReactionEquation="NR1:glnLp -|| DNA2(NR1) -&gt; mRNA(NR1)">
<listOfReactants numberOfReactants="1">
<specieReference specieID="201" name="DNA2(NR1)" compartment="cytoplasm" stoichiometry="1" cx="1463" cy="1319"/>
</listOfReactants>
<listOfProducts numberOfProducts="1">
<specieReference specieID="199" name="mRNA(NR1)" compartment="cytoplasm" stoichiometry="1" cx="1485" cy="1044"/>
</listOfProducts>
<listOfModifiers numberOfModifiers="1">
<modifierSpecieReference specieID="12" name="NR1:glnLp" compartment="cytoplasm" stoichiometry="1" cx="1373" cy="1310" modifierType="inhibitor" isTotal="true">
<lineLocation index="0" x1="1373" y1="1310" x2="1485" y2="1246" connectSegmentPoint="1">
<segmentStatus counter="1" x="1373" y="1246"/>
</lineLocation>
</modifierSpecieReference>
</listOfModifiers>
<lineLocation index="0" x1="1485" y1="1305" x2="1485" y2="1044" connectSegmentPoint="0">
<segmentStatus counter="1" x="1485" y="1294"/>
<segmentStatus counter="2" x="1485" y="1198"/>
</lineLocation>
</Reaction>
<Reaction reactionID="346" groupID="366" reactionType="transcription" isConvertible="true" reactionName="#346" isVisible="true" modifierReactionEquation="NR1:glnLp -|| DNA1(NR2) -&gt; mRNA(NR2)">
<listOfReactants numberOfReactants="1">
<specieReference specieID="203" name="DNA1(NR2)" compartment="cytoplasm" stoichiometry="1" cx="1422" cy="1387"/>
</listOfReactants>
<listOfProducts numberOfProducts="1">
<specieReference specieID="206" name="mRNA(NR2)" compartment="cytoplasm" stoichiometry="1" cx="1444" cy="1069"/>
</listOfProducts>
<listOfModifiers numberOfModifiers="1">
<modifierSpecieReference specieID="12" name="NR1:glnLp" compartment="cytoplasm" stoichiometry="1" cx="1373" cy="1310" modifierType="inhibitor" isTotal="true">
<lineLocation index="0" x1="1373" y1="1310" x2="1444" y2="1283" connectSegmentPoint="0">
<segmentStatus counter="1" x="1373" y="1282"/>
</lineLocation>
</modifierSpecieReference>
</listOfModifiers>
<lineLocation index="0" x1="1444" y1="1373" x2="1444" y2="1069" connectSegmentPoint="0">
<segmentStatus counter="1" x="1444" y="1193"/>
</lineLocation>
</Reaction>
<Reaction reactionID="345" groupID="367" reactionType="transcription" isConvertible="true" reactionName="#345" isVisible="true" modifierReactionEquation="glnAp2:NR1-P:NR1-P:NR1-P:NR1-P -&gt;&gt; DNA2(NR2) -&gt; mRNA(NR2)">
<listOfReactants numberOfReactants="1">
<specieReference specieID="204" name="DNA2(NR2)" compartment="cytoplasm" stoichiometry="1" cx="1480" cy="1387"/>
</listOfReactants>
<listOfProducts numberOfProducts="1">
<specieReference specieID="206" name="mRNA(NR2)" compartment="cytoplasm" stoichiometry="1" cx="1444" cy="1069"/>
</listOfProducts>
<listOfModifiers numberOfModifiers="1">
<modifierSpecieReference specieID="9" name="glnAp2:NR1-P:NR1-P:NR1-P:NR1-P" compartment="cytoplasm" stoichiometry="1" cx="1172" cy="1280" modifierType="activator" isTotal="true">
<lineLocation index="0" x1="1172" y1="1280" x2="1502" y2="1216" connectSegmentPoint="2">
<segmentStatus counter="1" x="1172" y="1215"/>
</lineLocation>
</modifierSpecieReference>
</listOfModifiers>
<lineLocation index="0" x1="1502" y1="1373" x2="1444" y2="1069" connectSegmentPoint="0">
<segmentStatus counter="1" x="1502" y="1352"/>
<segmentStatus counter="2" x="1502" y="1301"/>
<segmentStatus counter="3" x="1502" y="1131"/>
<segmentStatus counter="4" x="1502" y="1080"/>
</lineLocation>
</Reaction>
<Reaction reactionID="369" groupID="369" reactionType="translation" isConvertible="true" reactionName="#369" isVisible="true" modifierReactionEquation="mRNA(NR2) -&gt; NR2">
<listOfReactants numberOfReactants="1">
<specieReference specieID="206" name="mRNA(NR2)" compartment="cytoplasm" stoichiometry="1" cx="1444" cy="1069"/>
</listOfReactants>
<listOfProducts numberOfProducts="1">
<specieReference specieID="18" name="NR2" compartment="cytoplasm" stoichiometry="1" cx="875" cy="1049"/>
</listOfProducts>
<lineLocation index="0" x1="1444" y1="1069" x2="875" y2="1049" connectSegmentPoint="0">
<segmentStatus counter="1" x="1444" y="1011"/>
<segmentStatus counter="2" x="953" y="1011"/>
</lineLocation>
</Reaction>
<Reaction reactionID="349" groupID="371" reactionType="transcription" isConvertible="true" reactionName="#349" isVisible="true" modifierReactionEquation="glnAp2:NR1-P:NR1-P:NR1-P:NR1-P -&gt;&gt; DNA1(GS) -&gt; mRNA(GS)">
<listOfReactants numberOfReactants="1">
<specieReference specieID="208" name="DNA1(GS)" compartment="cytoplasm" stoichiometry="1" cx="1324" cy="1427"/>
</listOfReactants>
<listOfProducts numberOfProducts="1">
<specieReference specieID="195" name="mRNA(GS)" compartment="cytoplasm" stoichiometry="1" cx="1290" cy="1063"/>
</listOfProducts>
<listOfModifiers numberOfModifiers="1">
<modifierSpecieReference specieID="9" name="glnAp2:NR1-P:NR1-P:NR1-P:NR1-P" compartment="cytoplasm" stoichiometry="1" cx="1172" cy="1280" modifierType="activator" isTotal="true">
<lineLocation index="0" x1="1172" y1="1280" x2="1346" y2="1234" connectSegmentPoint="2">
<segmentStatus counter="1" x="1172" y="1233"/>
</lineLocation>
</modifierSpecieReference>
</listOfModifiers>
<lineLocation index="0" x1="1346" y1="1413" x2="1290" y2="1063" connectSegmentPoint="0">
<segmentStatus counter="1" x="1346" y="1325"/>
<segmentStatus counter="2" x="1346" y="1265"/>
<segmentStatus counter="3" x="1346" y="1204"/>
<segmentStatus counter="4" x="1346" y="1063"/>
</lineLocation>
</Reaction>
<Reaction reactionID="348" groupID="372" reactionType="transcription" isConvertible="true" reactionName="#348" isVisible="true" modifierReactionEquation="NR1:glnAP1 -|| DNA2(GS) -&gt; mRNA(GS)">
<listOfReactants numberOfReactants="1">
<specieReference specieID="209" name="DNA2(GS)" compartment="cytoplasm" stoichiometry="1" cx="1378" cy="1427"/>
</listOfReactants>
<listOfProducts numberOfProducts="1">
<specieReference specieID="195" name="mRNA(GS)" compartment="cytoplasm" stoichiometry="1" cx="1290" cy="1063"/>
</listOfProducts>
<listOfModifiers numberOfModifiers="1">
<modifierSpecieReference specieID="7" name="NR1:glnAP1" compartment="cytoplasm" stoichiometry="1" cx="1111" cy="1262" modifierType="inhibitor" isTotal="true">
<lineLocation index="0" x1="1111" y1="1262" x2="1400" y2="1114" connectSegmentPoint="1">
<segmentStatus counter="1" x="1163" y="1114"/>
</lineLocation>
</modifierSpecieReference>
</listOfModifiers>
<lineLocation index="0" x1="1400" y1="1413" x2="1290" y2="1063" connectSegmentPoint="0">
<segmentStatus counter="1" x="1400" y="1166"/>
<segmentStatus counter="2" x="1400" y="1063"/>
</lineLocation>
</Reaction>
<Reaction reactionID="373" groupID="373" reactionType="translation" isConvertible="true" reactionName="#373" isVisible="true" modifierReactionEquation="mRNA(GS) -&gt; GS">
<listOfReactants numberOfReactants="1">
<specieReference specieID="195" name="mRNA(GS)" compartment="cytoplasm" stoichiometry="1" cx="1290" cy="1063"/>
</listOfReactants>
<listOfProducts numberOfProducts="1">
<specieReference specieID="36" name="GS" compartment="cytoplasm" stoichiometry="1" cx="765" cy="655"/>
</listOfProducts>
<lineLocation index="0" x1="1290" y1="1063" x2="765" y2="655" connectSegmentPoint="0">
<segmentStatus counter="1" x="1290" y="655"/>
</lineLocation>
</Reaction>
</listOfReactions>
<listOfReactions layer="protein" numberOfReactions="34">
<Reaction reactionID="201" groupID="3" reactionType="irreversible_conversion" isConvertible="true" reactionName="#201" isVisible="true" modifierReactionEquation="NR2:P2 -() NR1-P &gt; NR1 + P">
<listOfReactants numberOfReactants="1">
<specieReference specieID="16" name="NR1-P" compartment="cytoplasm" stoichiometry="1" cx="984" cy="1244"/>
</listOfReactants>
<listOfProducts numberOfProducts="2">
<specieReference specieID="2" name="NR1" compartment="cytoplasm" stoichiometry="1" cx="1026" cy="1141"/>
<specieReference specieID="210" name="P" compartment="cytoplasm" stoichiometry="1" cx="-1" cy="-1">
<lineLocation index="0" x1="0" y1="0" x2="0" y2="0" connectSegmentPoint="1"/>
</specieReference>
</listOfProducts>
<listOfModifiers numberOfModifiers="1">
<modifierSpecieReference specieID="102" name="NR2:P2" compartment="cytoplasm" stoichiometry="1" cx="732" cy="1009" modifierType="enzyme" isTotal="true">
<lineLocation index="0" x1="732" y1="1009" x2="1063" y2="1144" connectSegmentPoint="2">
<segmentStatus counter="1" x="732" y="992"/>
<segmentStatus counter="2" x="1063" y="992"/>
</lineLocation>
</modifierSpecieReference>
</listOfModifiers>
<modifierComplex>
<specieReference specieID="104" name="NR1-P:P:NR2:P2" compartment="cytoplasm" stoichiometry="1" cx="-1" cy="-1"/>
</modifierComplex>
<lineLocation index="0" x1="984" y1="1244" x2="1026" y2="1141" connectSegmentPoint="0">
<segmentStatus counter="1" x="1072" y="1242"/>
<segmentStatus counter="2" x="1072" y="1144"/>
</lineLocation>
</Reaction>
<Reaction reactionID="202" groupID="3" reactionType="irreversible_conversion" isConvertible="true" reactionName="#202" isVisible="true" modifierReactionEquation="NR2:GlnK -() NR1-P &gt; NR1 + P">
<listOfReactants numberOfReactants="1">
<specieReference specieID="16" name="NR1-P" compartment="cytoplasm" stoichiometry="1" cx="984" cy="1244"/>
</listOfReactants>
<listOfProducts numberOfProducts="2">
<specieReference specieID="2" name="NR1" compartment="cytoplasm" stoichiometry="1" cx="1026" cy="1141"/>
<specieReference specieID="210" name="P" compartment="cytoplasm" stoichiometry="1" cx="-1" cy="-1">
<lineLocation index="0" x1="0" y1="0" x2="0" y2="0" connectSegmentPoint="1"/>
</specieReference>
</listOfProducts>
<listOfModifiers numberOfModifiers="1">
<modifierSpecieReference specieID="103" name="NR2:GlnK" compartment="cytoplasm" stoichiometry="1" cx="738" cy="1178" modifierType="enzyme" isTotal="true">
<lineLocation index="0" x1="738" y1="1178" x2="1018" y2="1242" connectSegmentPoint="0">
<segmentStatus counter="1" x="738" y="1271"/>
<segmentStatus counter="2" x="772" y="1271"/>
<segmentStatus counter="3" x="1017" y="1271"/>
</lineLocation>
</modifierSpecieReference>
</listOfModifiers>
<modifierComplex>
<specieReference specieID="105" name="NR1-P:P:NR2:GlnK" compartment="cytoplasm" stoichiometry="1" cx="-1" cy="-1"/>
</modifierComplex>
<lineLocation index="0" x1="984" y1="1244" x2="1026" y2="1141" connectSegmentPoint="0">
<segmentStatus counter="1" x="1072" y="1242"/>
<segmentStatus counter="2" x="1072" y="1144"/>
</lineLocation>
</Reaction>
<Reaction reactionID="5" groupID="5" reactionType="binding" isConvertible="true" reactionName="#5" isVisible="true" modifierReactionEquation="NR1 + glnAP1 &lt;-&gt; NR1:glnAP1">
<listOfReactants numberOfReactants="2">
<specieReference specieID="2" name="NR1" compartment="cytoplasm" stoichiometry="1" cx="1026" cy="1141">
<lineLocation index="0" x1="1111" y1="1262" x2="1026" y2="1141" connectSegmentPoint="0">
<segmentStatus counter="1" x="1111" y="1090"/>
<segmentStatus counter="2" x="1026" y="1090"/>
</lineLocation>
</specieReference>
<specieReference specieID="6" name="glnAP1" compartment="cytoplasm" stoichiometry="1" cx="1111" cy="1342">
<lineLocation index="0" x1="1111" y1="1262" x2="1111" y2="1342" connectSegmentPoint="0"/>
</specieReference>
</listOfReactants>
<listOfProducts numberOfProducts="1">
<specieReference specieID="7" name="NR1:glnAP1" compartment="cytoplasm" stoichiometry="1" cx="1111" cy="1262"/>
</listOfProducts>
<multiArmsReaction cx="1111" cy="1262"/>
</Reaction>
<Reaction reactionID="9" groupID="9" reactionType="binding" isConvertible="true" reactionName="#9" isVisible="true" modifierReactionEquation="glnAp2 + 4NR1-P &lt;-&gt; glnAp2:NR1-P:NR1-P:NR1-P:NR1-P">
<listOfReactants numberOfReactants="2">
<specieReference specieID="8" name="glnAp2" compartment="cytoplasm" stoichiometry="1" cx="1172" cy="1342">
<lineLocation index="0" x1="1172" y1="1280" x2="1172" y2="1342" connectSegmentPoint="0"/>
</specieReference>
<specieReference specieID="16" name="NR1-P" compartment="cytoplasm" stoichiometry="4" cx="984" cy="1244">
<lineLocation index="0" x1="1172" y1="1280" x2="984" y2="1244" connectSegmentPoint="0">
<segmentStatus counter="1" x="984" y="1280"/>
</lineLocation>
</specieReference>
</listOfReactants>
<listOfProducts numberOfProducts="1">
<specieReference specieID="9" name="glnAp2:NR1-P:NR1-P:NR1-P:NR1-P" compartment="cytoplasm" stoichiometry="1" cx="1172" cy="1280"/>
</listOfProducts>
<multiArmsReaction cx="1172" cy="1280"/>
</Reaction>
<Reaction reactionID="20" groupID="20" reactionType="binding" isConvertible="true" reactionName="#20" isVisible="true" modifierReactionEquation="NR1 + glnLp &lt;-&gt; NR1:glnLp">
<listOfReactants numberOfReactants="2">
<specieReference specieID="2" name="NR1" compartment="cytoplasm" stoichiometry="1" cx="1026" cy="1141">
<lineLocation index="0" x1="1373" y1="1310" x2="1026" y2="1141" connectSegmentPoint="0">
<segmentStatus counter="1" x="1026" y="1310"/>
</lineLocation>
</specieReference>
<specieReference specieID="13" name="glnLp" compartment="cytoplasm" stoichiometry="1" cx="1373" cy="1342">
<lineLocation index="0" x1="1373" y1="1310" x2="1373" y2="1342" connectSegmentPoint="0"/>
</specieReference>
</listOfReactants>
<listOfProducts numberOfProducts="1">
<specieReference specieID="12" name="NR1:glnLp" compartment="cytoplasm" stoichiometry="1" cx="1373" cy="1310"/>
</listOfProducts>
<multiArmsReaction cx="1373" cy="1310"/>
</Reaction>
<Reaction reactionID="56" groupID="56" reactionType="homo_association_or_modification_with_stoichiometric_changes" isConvertible="true" reactionName="#56" isVisible="true" modifierReactionEquation="NR1 + P &gt; NR1-P">
<listOfReactants numberOfReactants="2">
<specieReference specieID="2" name="NR1" compartment="cytoplasm" stoichiometry="1" cx="1026" cy="1141"/>
<specieReference specieID="210" name="P" compartment="cytoplasm" stoichiometry="1" cx="-1" cy="-1">
<lineLocation index="0" x1="0" y1="0" x2="0" y2="0" connectSegmentPoint="2"/>
</specieReference>
</listOfReactants>
<listOfProducts numberOfProducts="1">
<specieReference specieID="16" name="NR1-P" compartment="cytoplasm" stoichiometry="1" cx="984" cy="1244"/>
</listOfProducts>
<lineLocation index="0" x1="1026" y1="1141" x2="984" y2="1244" connectSegmentPoint="0">
<segmentStatus counter="1" x="951" y="1144"/>
<segmentStatus counter="2" x="951" y="1171"/>
<segmentStatus counter="3" x="951" y="1241"/>
</lineLocation>
</Reaction>
<Reaction reactionID="59" groupID="59" reactionType="homo_association_or_modification_with_stoichiometric_changes" isConvertible="false" reactionName="#59" isVisible="true" modifierReactionEquation="NR2 + P &gt; NR2-P">
<listOfReactants numberOfReactants="2">
<specieReference specieID="18" name="NR2" compartment="cytoplasm" stoichiometry="1" cx="875" cy="1049"/>
<specieReference specieID="210" name="P" compartment="cytoplasm" stoichiometry="1" cx="-1" cy="-1">
<lineLocation index="0" x1="0" y1="0" x2="0" y2="0" connectSegmentPoint="1"/>
</specieReference>
</listOfReactants>
<listOfProducts numberOfProducts="1">
<specieReference specieID="19" name="NR2-P" compartment="cytoplasm" stoichiometry="1" cx="880" cy="1120"/>
</listOfProducts>
<lineLocation index="0" x1="875" y1="1049" x2="880" y2="1120" connectSegmentPoint="0">
<segmentStatus counter="1" x="817" y="1052"/>
<segmentStatus counter="2" x="817" y="1099"/>
<segmentStatus counter="3" x="817" y="1117"/>
</lineLocation>
</Reaction>
<Reaction reactionID="60" groupID="60" reactionType="irreversible_conversion" isConvertible="true" reactionName="#60" isVisible="true" modifierReactionEquation="NR2-P &gt; NR2 + P">
<listOfReactants numberOfReactants="1">
<specieReference specieID="19" name="NR2-P" compartment="cytoplasm" stoichiometry="1" cx="880" cy="1120"/>
</listOfReactants>
<listOfProducts numberOfProducts="2">
<specieReference specieID="18" name="NR2" compartment="cytoplasm" stoichiometry="1" cx="875" cy="1049"/>
<specieReference specieID="210" name="P" compartment="cytoplasm" stoichiometry="1" cx="-1" cy="-1">
<lineLocation index="0" x1="0" y1="0" x2="0" y2="0" connectSegmentPoint="1"/>
</specieReference>
</listOfProducts>
<lineLocation index="0" x1="880" y1="1120" x2="875" y2="1049" connectSegmentPoint="0">
<segmentStatus counter="1" x="938" y="1118"/>
<segmentStatus counter="2" x="938" y="1052"/>
</lineLocation>
</Reaction>
<Reaction reactionID="268" groupID="64" reactionType="homo_association_or_modification_with_stoichiometric_changes" isConvertible="true" reactionName="#268" isVisible="true" modifierReactionEquation="UTUR:aKG -() P2 + UMP &gt; P2-UMP">
<listOfReactants numberOfReactants="2">
<specieReference specieID="23" name="P2" compartment="cytoplasm" stoichiometry="1" cx="559" cy="985"/>
<specieReference specieID="214" name="UMP" compartment="cytoplasm" stoichiometry="1" cx="-1" cy="-1">
<lineLocation index="0" x1="0" y1="0" x2="0" y2="0" connectSegmentPoint="0"/>
</specieReference>
</listOfReactants>
<listOfProducts numberOfProducts="1">
<specieReference specieID="25" name="P2-UMP" compartment="cytoplasm" stoichiometry="1" cx="381" cy="947"/>
</listOfProducts>
<listOfModifiers numberOfModifiers="1">
<modifierSpecieReference specieID="31" name="UTUR:aKG" compartment="cytoplasm" stoichiometry="1" cx="440" cy="1037" modifierType="enzyme" isTotal="true">
<lineLocation index="0" x1="440" y1="1037" x2="492" y2="988" connectSegmentPoint="0">
<segmentStatus counter="1" x="492" y="1023"/>
</lineLocation>
</modifierSpecieReference>
</listOfModifiers>
<modifierComplex>
<specieReference specieID="159" name="P2:UMP:UTUR:aKG" compartment="cytoplasm" stoichiometry="1" cx="-1" cy="-1"/>
</modifierComplex>
<lineLocation index="0" x1="559" y1="985" x2="381" y2="947" connectSegmentPoint="0">
<segmentStatus counter="1" x="400" y="988"/>
<segmentStatus counter="2" x="378" y="988"/>
</lineLocation>
</Reaction>
<Reaction reactionID="270" groupID="65" reactionType="homo_association_or_modification_with_stoichiometric_changes" isConvertible="true" reactionName="#270" isVisible="true" modifierReactionEquation="UTUR:aKG -() GlnK + UMP &gt; GlnK-UMP">
<listOfReactants numberOfReactants="2">
<specieReference specieID="24" name="GlnK" compartment="cytoplasm" stoichiometry="1" cx="562" cy="1159"/>
<specieReference specieID="214" name="UMP" compartment="cytoplasm" stoichiometry="1" cx="-1" cy="-1">
<lineLocation index="0" x1="0" y1="0" x2="0" y2="0" connectSegmentPoint="0"/>
</specieReference>
</listOfReactants>
<listOfProducts numberOfProducts="1">
<specieReference specieID="27" name="GlnK-UMP" compartment="cytoplasm" stoichiometry="1" cx="381" cy="1207"/>
</listOfProducts>
<listOfModifiers numberOfModifiers="1">
<modifierSpecieReference specieID="31" name="UTUR:aKG" compartment="cytoplasm" stoichiometry="1" cx="440" cy="1037" modifierType="enzyme" isTotal="true">
<lineLocation index="0" x1="440" y1="1037" x2="489" y2="1162" connectSegmentPoint="0">
<segmentStatus counter="1" x="489" y="1056"/>
</lineLocation>
</modifierSpecieReference>
</listOfModifiers>
<modifierComplex>
<specieReference specieID="160" name="GlnK:UMP:UTUR:aKG" compartment="cytoplasm" stoichiometry="1" cx="-1" cy="-1"/>
</modifierComplex>
<lineLocation index="0" x1="562" y1="1159" x2="381" y2="1207" connectSegmentPoint="0">
<segmentStatus counter="1" x="383" y="1162"/>
</lineLocation>
</Reaction>
<Reaction reactionID="66" groupID="66" reactionType="binding" isConvertible="true" reactionName="#66" isVisible="true" modifierReactionEquation="UTUR + glutamine &lt;-&gt; UTUR:glutamine">
<listOfReactants numberOfReactants="2">
<specieReference specieID="29" name="UTUR" compartment="cytoplasm" stoichiometry="1" cx="440" cy="1080">
<lineLocation index="0" x1="440" y1="1126" x2="440" y2="1080" connectSegmentPoint="0"/>
</specieReference>
<specieReference specieID="34" name="glutamine" compartment="cytoplasm" stoichiometry="1" cx="775" cy="478">
<lineLocation index="0" x1="440" y1="1126" x2="775" y2="478" connectSegmentPoint="0">
<segmentStatus counter="1" x="297" y="1118"/>
<segmentStatus counter="2" x="297" y="427"/>
<segmentStatus counter="3" x="775" y="427"/>
</lineLocation>
</specieReference>
</listOfReactants>
<listOfProducts numberOfProducts="1">
<specieReference specieID="30" name="UTUR:glutamine" compartment="cytoplasm" stoichiometry="1" cx="440" cy="1126"/>
</listOfProducts>
<multiArmsReaction cx="440" cy="1126"/>
</Reaction>
<Reaction reactionID="67" groupID="67" reactionType="binding" isConvertible="true" reactionName="#67" isVisible="true" modifierReactionEquation="UTUR + aKG &lt;-&gt; UTUR:aKG">
<listOfReactants numberOfReactants="2">
<specieReference specieID="29" name="UTUR" compartment="cytoplasm" stoichiometry="1" cx="440" cy="1080">
<lineLocation index="0" x1="440" y1="1037" x2="440" y2="1080" connectSegmentPoint="0"/>
</specieReference>
<specieReference specieID="35" name="aKG" compartment="cytoplasm" stoichiometry="1" cx="950" cy="414">
<lineLocation index="0" x1="440" y1="1037" x2="950" y2="414" connectSegmentPoint="0">
<segmentStatus counter="1" x="333" y="1029"/>
<segmentStatus counter="2" x="333" y="414"/>
</lineLocation>
</specieReference>
</listOfReactants>
<listOfProducts numberOfProducts="1">
<specieReference specieID="31" name="UTUR:aKG" compartment="cytoplasm" stoichiometry="1" cx="440" cy="1037"/>
</listOfProducts>
<multiArmsReaction cx="440" cy="1037"/>
</Reaction>
<Reaction reactionID="267" groupID="71" reactionType="irreversible_conversion" isConvertible="true" reactionName="#267" isVisible="true" modifierReactionEquation="UTUR:glutamine -() P2-UMP &gt; P2 + UMP">
<listOfReactants numberOfReactants="1">
<specieReference specieID="25" name="P2-UMP" compartment="cytoplasm" stoichiometry="1" cx="381" cy="947"/>
</listOfReactants>
<listOfProducts numberOfProducts="2">
<specieReference specieID="23" name="P2" compartment="cytoplasm" stoichiometry="1" cx="559" cy="985"/>
<specieReference specieID="214" name="UMP" compartment="cytoplasm" stoichiometry="1" cx="-1" cy="-1">
<lineLocation index="0" x1="0" y1="0" x2="0" y2="0" connectSegmentPoint="2"/>
</specieReference>
</listOfProducts>
<listOfModifiers numberOfModifiers="1">
<modifierSpecieReference specieID="30" name="UTUR:glutamine" compartment="cytoplasm" stoichiometry="1" cx="440" cy="1126" modifierType="enzyme" isTotal="true">
<lineLocation index="0" x1="440" y1="1126" x2="472" y2="945" connectSegmentPoint="2">
<segmentStatus counter="1" x="472" y="1102"/>
</lineLocation>
</modifierSpecieReference>
</listOfModifiers>
<modifierComplex>
<specieReference specieID="158" name="P2-UMP:UMP:UTUR:glutamine" compartment="cytoplasm" stoichiometry="1" cx="-1" cy="-1"/>
</modifierComplex>
<lineLocation index="0" x1="381" y1="947" x2="559" y2="985" connectSegmentPoint="0">
<segmentStatus counter="1" x="416" y="945"/>
<segmentStatus counter="2" x="426" y="945"/>
<segmentStatus counter="3" x="565" y="945"/>
</lineLocation>
</Reaction>
<Reaction reactionID="86" groupID="72" reactionType="irreversible_conversion" isConvertible="true" reactionName="#86" isVisible="true" modifierReactionEquation="UTUR:glutamine -() GlnK-UMP &gt; GlnK + UMP">
<listOfReactants numberOfReactants="1">
<specieReference specieID="27" name="GlnK-UMP" compartment="cytoplasm" stoichiometry="1" cx="381" cy="1207"/>
</listOfReactants>
<listOfProducts numberOfProducts="2">
<specieReference specieID="24" name="GlnK" compartment="cytoplasm" stoichiometry="1" cx="562" cy="1159"/>
<specieReference specieID="214" name="UMP" compartment="cytoplasm" stoichiometry="1" cx="-1" cy="-1">
<lineLocation index="0" x1="0" y1="0" x2="0" y2="0" connectSegmentPoint="1"/>
</specieReference>
</listOfProducts>
<listOfModifiers numberOfModifiers="1">
<modifierSpecieReference specieID="30" name="UTUR:glutamine" compartment="cytoplasm" stoichiometry="1" cx="440" cy="1126" modifierType="enzyme" isTotal="true">
<lineLocation index="0" x1="440" y1="1126" x2="475" y2="1205" connectSegmentPoint="1">
<segmentStatus counter="1" x="474" y="1152"/>
</lineLocation>
</modifierSpecieReference>
</listOfModifiers>
<modifierComplex>
<specieReference specieID="49" name="GlnK-UMP:UMP:UTUR:glutamine" compartment="cytoplasm" stoichiometry="1" cx="-1" cy="-1"/>
</modifierComplex>
<lineLocation index="0" x1="381" y1="1207" x2="562" y2="1159" connectSegmentPoint="0">
<segmentStatus counter="1" x="435" y="1205"/>
<segmentStatus counter="2" x="555" y="1205"/>
</lineLocation>
</Reaction>
<Reaction reactionID="81" groupID="76" reactionType="homo_association_or_modification_with_stoichiometric_changes" isConvertible="true" reactionName="#81" isVisible="true" modifierReactionEquation="GlnK:P1 -() GS + AMP &gt; GS-AMP">
<listOfReactants numberOfReactants="2">
<specieReference specieID="36" name="GS" compartment="cytoplasm" stoichiometry="1" cx="765" cy="655"/>
<specieReference specieID="218" name="AMP" compartment="cytoplasm" stoichiometry="1" cx="-1" cy="-1">
<lineLocation index="0" x1="0" y1="0" x2="0" y2="0" connectSegmentPoint="1"/>
</specieReference>
</listOfReactants>
<listOfProducts numberOfProducts="1">
<specieReference specieID="37" name="GS-AMP" compartment="cytoplasm" stoichiometry="1" cx="756" cy="777"/>
</listOfProducts>
<listOfModifiers numberOfModifiers="1">
<modifierSpecieReference specieID="43" name="GlnK:P1" compartment="cytoplasm" stoichiometry="1" cx="782" cy="946" modifierType="enzyme" isTotal="true">
<lineLocation index="0" x1="782" y1="946" x2="824" y2="760" connectSegmentPoint="2">
<segmentStatus counter="1" x="854" y="946"/>
<segmentStatus counter="2" x="854" y="760"/>
</lineLocation>
</modifierSpecieReference>
</listOfModifiers>
<modifierComplex>
<specieReference specieID="44" name="GS:AMP:GlnK:P1" compartment="cytoplasm" stoichiometry="1" cx="-1" cy="-1"/>
</modifierComplex>
<lineLocation index="0" x1="765" y1="655" x2="756" y2="777" connectSegmentPoint="0">
<segmentStatus counter="1" x="823" y="651"/>
<segmentStatus counter="2" x="824" y="751"/>
<segmentStatus counter="3" x="824" y="779"/>
</lineLocation>
</Reaction>
<Reaction reactionID="79" groupID="76" reactionType="homo_association_or_modification_with_stoichiometric_changes" isConvertible="true" reactionName="#79" isVisible="true" modifierReactionEquation="P2:P1 -() GS + AMP &gt; GS-AMP">
<listOfReactants numberOfReactants="2">
<specieReference specieID="36" name="GS" compartment="cytoplasm" stoichiometry="1" cx="765" cy="655"/>
<specieReference specieID="218" name="AMP" compartment="cytoplasm" stoichiometry="1" cx="-1" cy="-1">
<lineLocation index="0" x1="0" y1="0" x2="0" y2="0" connectSegmentPoint="1"/>
</specieReference>
</listOfReactants>
<listOfProducts numberOfProducts="1">
<specieReference specieID="37" name="GS-AMP" compartment="cytoplasm" stoichiometry="1" cx="756" cy="777"/>
</listOfProducts>
<listOfModifiers numberOfModifiers="1">
<modifierSpecieReference specieID="41" name="P2:P1" compartment="cytoplasm" stoichiometry="1" cx="812" cy="896" modifierType="enzyme" isTotal="true">
<lineLocation index="0" x1="812" y1="896" x2="823" y2="684" connectSegmentPoint="1">
<segmentStatus counter="1" x="866" y="896"/>
<segmentStatus counter="2" x="866" y="683"/>
</lineLocation>
</modifierSpecieReference>
</listOfModifiers>
<modifierComplex>
<specieReference specieID="42" name="GS:AMP:P2:P1" compartment="cytoplasm" stoichiometry="1" cx="-1" cy="-1"/>
</modifierComplex>
<lineLocation index="0" x1="765" y1="655" x2="756" y2="777" connectSegmentPoint="0">
<segmentStatus counter="1" x="823" y="651"/>
<segmentStatus counter="2" x="824" y="751"/>
<segmentStatus counter="3" x="824" y="779"/>
</lineLocation>
</Reaction>
<Reaction reactionID="85" groupID="77" reactionType="irreversible_conversion" isConvertible="true" reactionName="#85" isVisible="true" modifierReactionEquation="GlnK-UMP:P1 -() GS-AMP &gt; GS + AMP">
<listOfReactants numberOfReactants="1">
<specieReference specieID="37" name="GS-AMP" compartment="cytoplasm" stoichiometry="1" cx="756" cy="777"/>
</listOfReactants>
<listOfProducts numberOfProducts="2">
<specieReference specieID="36" name="GS" compartment="cytoplasm" stoichiometry="1" cx="765" cy="655"/>
<specieReference specieID="218" name="AMP" compartment="cytoplasm" stoichiometry="1" cx="-1" cy="-1">
<lineLocation index="0" x1="0" y1="0" x2="0" y2="0" connectSegmentPoint="2"/>
</specieReference>
</listOfProducts>
<listOfModifiers numberOfModifiers="1">
<modifierSpecieReference specieID="47" name="GlnK-UMP:P1" compartment="cytoplasm" stoichiometry="1" cx="701" cy="947" modifierType="enzyme" isTotal="true">
<lineLocation index="0" x1="701" y1="947" x2="693" y2="760" connectSegmentPoint="1">
<segmentStatus counter="1" x="660" y="947"/>
<segmentStatus counter="2" x="660" y="759"/>
</lineLocation>
</modifierSpecieReference>
</listOfModifiers>
<modifierComplex>
<specieReference specieID="48" name="GS-AMP:AMP:GlnK-UMP:P1" compartment="cytoplasm" stoichiometry="1" cx="-1" cy="-1"/>
</modifierComplex>
<lineLocation index="0" x1="756" y1="777" x2="765" y2="655" connectSegmentPoint="0">
<segmentStatus counter="1" x="693" y="779"/>
<segmentStatus counter="2" x="693" y="722"/>
<segmentStatus counter="3" x="693" y="651"/>
</lineLocation>
</Reaction>
<Reaction reactionID="83" groupID="77" reactionType="irreversible_conversion" isConvertible="true" reactionName="#83" isVisible="true" modifierReactionEquation="P2-UMP:P1 -() GS-AMP &gt; GS + AMP">
<listOfReactants numberOfReactants="1">
<specieReference specieID="37" name="GS-AMP" compartment="cytoplasm" stoichiometry="1" cx="756" cy="777"/>
</listOfReactants>
<listOfProducts numberOfProducts="2">
<specieReference specieID="36" name="GS" compartment="cytoplasm" stoichiometry="1" cx="765" cy="655"/>
<specieReference specieID="218" name="AMP" compartment="cytoplasm" stoichiometry="1" cx="-1" cy="-1">
<lineLocation index="0" x1="0" y1="0" x2="0" y2="0" connectSegmentPoint="2"/>
</specieReference>
</listOfProducts>
<listOfModifiers numberOfModifiers="1">
<modifierSpecieReference specieID="45" name="P2-UMP:P1" compartment="cytoplasm" stoichiometry="1" cx="627" cy="896" modifierType="enzyme" isTotal="true">
<lineLocation index="0" x1="627" y1="896" x2="693" y2="698" connectSegmentPoint="2">
<segmentStatus counter="1" x="627" y="697"/>
</lineLocation>
</modifierSpecieReference>
</listOfModifiers>
<modifierComplex>
<specieReference specieID="46" name="GS-AMP:AMP:P2-UMP:P1" compartment="cytoplasm" stoichiometry="1" cx="-1" cy="-1"/>
</modifierComplex>
<lineLocation index="0" x1="756" y1="777" x2="765" y2="655" connectSegmentPoint="0">
<segmentStatus counter="1" x="693" y="779"/>
<segmentStatus counter="2" x="693" y="722"/>
<segmentStatus counter="3" x="693" y="651"/>
</lineLocation>
</Reaction>
<Reaction reactionID="78" groupID="78" reactionType="binding" isConvertible="true" reactionName="#78" isVisible="true" modifierReactionEquation="P2 + P1 &lt;-&gt; P2:P1">
<listOfReactants numberOfReactants="2">
<specieReference specieID="23" name="P2" compartment="cytoplasm" stoichiometry="1" cx="559" cy="985">
<lineLocation index="0" x1="812" y1="896" x2="559" y2="985" connectSegmentPoint="0">
<segmentStatus counter="1" x="812" y="985"/>
</lineLocation>
</specieReference>
<specieReference specieID="40" name="P1" compartment="cytoplasm" stoichiometry="1" cx="742" cy="896">
<lineLocation index="0" x1="812" y1="896" x2="742" y2="896" connectSegmentPoint="0"/>
</specieReference>
</listOfReactants>
<listOfProducts numberOfProducts="1">
<specieReference specieID="41" name="P2:P1" compartment="cytoplasm" stoichiometry="1" cx="812" cy="896"/>
</listOfProducts>
<multiArmsReaction cx="812" cy="896"/>
</Reaction>
<Reaction reactionID="80" groupID="80" reactionType="binding" isConvertible="true" reactionName="#80" isVisible="true" modifierReactionEquation="GlnK + P1 &lt;-&gt; GlnK:P1">
<listOfReactants numberOfReactants="2">
<specieReference specieID="24" name="GlnK" compartment="cytoplasm" stoichiometry="1" cx="562" cy="1159">
<lineLocation index="0" x1="782" y1="946" x2="562" y2="1159" connectSegmentPoint="0">
<segmentStatus counter="1" x="782" y="1159"/>
</lineLocation>
</specieReference>
<specieReference specieID="40" name="P1" compartment="cytoplasm" stoichiometry="1" cx="742" cy="896">
<lineLocation index="0" x1="782" y1="946" x2="742" y2="896" connectSegmentPoint="0">
<segmentStatus counter="1" x="782" y="916"/>
</lineLocation>
</specieReference>
</listOfReactants>
<listOfProducts numberOfProducts="1">
<specieReference specieID="43" name="GlnK:P1" compartment="cytoplasm" stoichiometry="1" cx="782" cy="946"/>
</listOfProducts>
<multiArmsReaction cx="782" cy="946"/>
</Reaction>
<Reaction reactionID="82" groupID="82" reactionType="binding" isConvertible="true" reactionName="#82" isVisible="true" modifierReactionEquation="P2-UMP + P1 &lt;-&gt; P2-UMP:P1">
<listOfReactants numberOfReactants="2">
<specieReference specieID="25" name="P2-UMP" compartment="cytoplasm" stoichiometry="1" cx="381" cy="947">
<lineLocation index="0" x1="627" y1="896" x2="381" y2="947" connectSegmentPoint="0">
<segmentStatus counter="1" x="381" y="896"/>
</lineLocation>
</specieReference>
<specieReference specieID="40" name="P1" compartment="cytoplasm" stoichiometry="1" cx="742" cy="896">
<lineLocation index="0" x1="627" y1="896" x2="742" y2="896" connectSegmentPoint="0"/>
</specieReference>
</listOfReactants>
<listOfProducts numberOfProducts="1">
<specieReference specieID="45" name="P2-UMP:P1" compartment="cytoplasm" stoichiometry="1" cx="627" cy="896"/>
</listOfProducts>
<multiArmsReaction cx="627" cy="896"/>
</Reaction>
<Reaction reactionID="84" groupID="84" reactionType="binding" isConvertible="true" reactionName="#84" isVisible="true" modifierReactionEquation="GlnK-UMP + P1 &lt;-&gt; GlnK-UMP:P1">
<listOfReactants numberOfReactants="2">
<specieReference specieID="27" name="GlnK-UMP" compartment="cytoplasm" stoichiometry="1" cx="381" cy="1207">
<lineLocation index="0" x1="701" y1="947" x2="381" y2="1207" connectSegmentPoint="0">
<segmentStatus counter="1" x="693" y="1235"/>
<segmentStatus counter="2" x="381" y="1235"/>
</lineLocation>
</specieReference>
<specieReference specieID="40" name="P1" compartment="cytoplasm" stoichiometry="1" cx="742" cy="896">
<lineLocation index="0" x1="701" y1="947" x2="742" y2="896" connectSegmentPoint="0">
<segmentStatus counter="1" x="701" y="917"/>
</lineLocation>
</specieReference>
</listOfReactants>
<listOfProducts numberOfProducts="1">
<specieReference specieID="47" name="GlnK-UMP:P1" compartment="cytoplasm" stoichiometry="1" cx="701" cy="947"/>
</listOfProducts>
<multiArmsReaction cx="701" cy="947"/>
</Reaction>
<Reaction reactionID="199" groupID="199" reactionType="binding" isConvertible="true" reactionName="#199" isVisible="true" modifierReactionEquation="NR2 + P2 &lt;-&gt; NR2:P2">
<listOfReactants numberOfReactants="2">
<specieReference specieID="18" name="NR2" compartment="cytoplasm" stoichiometry="1" cx="875" cy="1049">
<lineLocation index="0" x1="732" y1="1009" x2="875" y2="1049" connectSegmentPoint="0">
<segmentStatus counter="1" x="815" y="1009"/>
</lineLocation>
</specieReference>
<specieReference specieID="23" name="P2" compartment="cytoplasm" stoichiometry="1" cx="559" cy="985">
<lineLocation index="0" x1="732" y1="1009" x2="559" y2="985" connectSegmentPoint="0">
<segmentStatus counter="1" x="603" y="1009"/>
</lineLocation>
</specieReference>
</listOfReactants>
<listOfProducts numberOfProducts="1">
<specieReference specieID="102" name="NR2:P2" compartment="cytoplasm" stoichiometry="1" cx="732" cy="1009"/>
</listOfProducts>
<multiArmsReaction cx="732" cy="1009"/>
</Reaction>
<Reaction reactionID="200" groupID="200" reactionType="binding" isConvertible="true" reactionName="#200" isVisible="true" modifierReactionEquation="NR2 + GlnK &lt;-&gt; NR2:GlnK">
<listOfReactants numberOfReactants="2">
<specieReference specieID="18" name="NR2" compartment="cytoplasm" stoichiometry="1" cx="875" cy="1049">
<lineLocation index="0" x1="738" y1="1178" x2="875" y2="1049" connectSegmentPoint="0">
<segmentStatus counter="1" x="738" y="1049"/>
</lineLocation>
</specieReference>
<specieReference specieID="24" name="GlnK" compartment="cytoplasm" stoichiometry="1" cx="562" cy="1159">
<lineLocation index="0" x1="738" y1="1178" x2="562" y2="1159" connectSegmentPoint="0">
<segmentStatus counter="1" x="601" y="1178"/>
</lineLocation>
</specieReference>
</listOfReactants>
<listOfProducts numberOfProducts="1">
<specieReference specieID="103" name="NR2:GlnK" compartment="cytoplasm" stoichiometry="1" cx="738" cy="1178"/>
</listOfProducts>
<multiArmsReaction cx="738" cy="1178"/>
</Reaction>
<Reaction reactionID="217" groupID="217" reactionType="binding" isConvertible="true" reactionName="#217" isVisible="true" modifierReactionEquation="NR1-P + En(GlnK) &lt;-&gt; NR1-P:En(GlnK)">
<listOfReactants numberOfReactants="2">
<specieReference specieID="16" name="NR1-P" compartment="cytoplasm" stoichiometry="1" cx="984" cy="1244">
<lineLocation index="0" x1="877" y1="1372" x2="984" y2="1244" connectSegmentPoint="0">
<segmentStatus counter="1" x="877" y="1297"/>
</lineLocation>
</specieReference>
<specieReference specieID="119" name="En(GlnK)" compartment="cytoplasm" stoichiometry="1" cx="877" cy="1409">
<lineLocation index="0" x1="877" y1="1372" x2="877" y2="1409" connectSegmentPoint="0"/>
</specieReference>
</listOfReactants>
<listOfProducts numberOfProducts="1">
<specieReference specieID="121" name="NR1-P:En(GlnK)" compartment="cytoplasm" stoichiometry="1" cx="877" cy="1372"/>
</listOfProducts>
<multiArmsReaction cx="877" cy="1372"/>
</Reaction>
<Reaction reactionID="252" groupID="252" reactionType="irreversible_conversion_regarding_multicomponent" isConvertible="true" reactionName="#252" isVisible="true" modifierReactionEquation="NR1:NR2-P &gt; NR1-P + NR2">
<listOfReactants numberOfReactants="1">
<specieReference specieID="151" name="NR1:NR2-P" compartment="cytoplasm" stoichiometry="1" cx="880" cy="1178">
<lineLocation index="0" x1="923" y1="1150" x2="880" y2="1178" connectSegmentPoint="0"/>
</specieReference>
</listOfReactants>
<listOfProducts numberOfProducts="2">
<specieReference specieID="16" name="NR1-P" compartment="cytoplasm" stoichiometry="1" cx="984" cy="1244">
<lineLocation index="0" x1="923" y1="1150" x2="984" y2="1244" connectSegmentPoint="0">
<segmentStatus counter="1" x="923" y="1253"/>
</lineLocation>
</specieReference>
<specieReference specieID="18" name="NR2" compartment="cytoplasm" stoichiometry="1" cx="875" cy="1049">
<lineLocation index="0" x1="923" y1="1150" x2="875" y2="1049" connectSegmentPoint="0"/>
</specieReference>
</listOfProducts>
<multiArmsReaction cx="923" cy="1150"/>
</Reaction>
<Reaction reactionID="253" groupID="253" reactionType="binding" isConvertible="true" reactionName="#253" isVisible="true" modifierReactionEquation="NR1 + NR2-P &lt;-&gt; NR1:NR2-P">
<listOfReactants numberOfReactants="2">
<specieReference specieID="2" name="NR1" compartment="cytoplasm" stoichiometry="1" cx="1026" cy="1141">
<lineLocation index="0" x1="880" y1="1178" x2="1026" y2="1141" connectSegmentPoint="0">
<segmentStatus counter="1" x="999" y="1178"/>
</lineLocation>
</specieReference>
<specieReference specieID="19" name="NR2-P" compartment="cytoplasm" stoichiometry="1" cx="880" cy="1120">
<lineLocation index="0" x1="880" y1="1178" x2="880" y2="1120" connectSegmentPoint="0"/>
</specieReference>
</listOfReactants>
<listOfProducts numberOfProducts="1">
<specieReference specieID="151" name="NR1:NR2-P" compartment="cytoplasm" stoichiometry="1" cx="880" cy="1178"/>
</listOfProducts>
<multiArmsReaction cx="880" cy="1178"/>
</Reaction>
<Reaction reactionID="260" groupID="260" reactionType="binding" isConvertible="true" reactionName="#260" isVisible="true" modifierReactionEquation="NR1-P + En(Nac) &lt;-&gt; NR1-P:En(Nac)">
<listOfReactants numberOfReactants="2">
<specieReference specieID="16" name="NR1-P" compartment="cytoplasm" stoichiometry="1" cx="984" cy="1244">
<lineLocation index="0" x1="1006" y1="1382" x2="984" y2="1244" connectSegmentPoint="0">
<segmentStatus counter="1" x="1006" y="1254"/>
</lineLocation>
</specieReference>
<specieReference specieID="153" name="En(Nac)" compartment="cytoplasm" stoichiometry="1" cx="1006" cy="1413">
<lineLocation index="0" x1="1006" y1="1382" x2="1006" y2="1413" connectSegmentPoint="0"/>
</specieReference>
</listOfReactants>
<listOfProducts numberOfProducts="1">
<specieReference specieID="157" name="NR1-P:En(Nac)" compartment="cytoplasm" stoichiometry="1" cx="1006" cy="1382"/>
</listOfProducts>
<multiArmsReaction cx="1006" cy="1382"/>
</Reaction>
<Reaction reactionID="277" groupID="277" reactionType="binding" isConvertible="true" reactionName="#277" isVisible="true" modifierReactionEquation="NR1 + acetly &lt;-&gt; NR1:acetly">
<listOfReactants numberOfReactants="2">
<specieReference specieID="2" name="NR1" compartment="cytoplasm" stoichiometry="1" cx="1026" cy="1141">
<lineLocation index="0" x1="1026" y1="1046" x2="1026" y2="1141" connectSegmentPoint="0"/>
</specieReference>
<specieReference specieID="136" name="acetly" compartment="cytoplasm" stoichiometry="1" cx="962" cy="920">
<lineLocation index="0" x1="1026" y1="1046" x2="962" y2="920" connectSegmentPoint="0">
<segmentStatus counter="1" x="1026" y="920"/>
</lineLocation>
</specieReference>
</listOfReactants>
<listOfProducts numberOfProducts="1">
<specieReference specieID="162" name="NR1:acetly" compartment="cytoplasm" stoichiometry="1" cx="1026" cy="1046"/>
</listOfProducts>
<multiArmsReaction cx="1026" cy="1046"/>
</Reaction>
<Reaction reactionID="278" groupID="278" reactionType="irreversible_conversion_regarding_multicomponent" isConvertible="true" reactionName="#278" isVisible="true" modifierReactionEquation="NR1:acetly &gt; NR1-P + acetlyphospate">
<listOfReactants numberOfReactants="1">
<specieReference specieID="162" name="NR1:acetly" compartment="cytoplasm" stoichiometry="1" cx="1026" cy="1046">
<lineLocation index="0" x1="984" y1="1046" x2="1026" y2="1046" connectSegmentPoint="0"/>
</specieReference>
</listOfReactants>
<listOfProducts numberOfProducts="2">
<specieReference specieID="16" name="NR1-P" compartment="cytoplasm" stoichiometry="1" cx="984" cy="1244">
<lineLocation index="0" x1="984" y1="1046" x2="984" y2="1244" connectSegmentPoint="0"/>
</specieReference>
<specieReference specieID="137" name="acetlyphospate" compartment="cytoplasm" stoichiometry="1" cx="984" cy="960">
<lineLocation index="0" x1="984" y1="1046" x2="984" y2="960" connectSegmentPoint="0"/>
</specieReference>
</listOfProducts>
<multiArmsReaction cx="984" cy="1046"/>
</Reaction>
<Reaction reactionID="338" groupID="338" reactionType="binding" isConvertible="true" reactionName="#338" isVisible="true" modifierReactionEquation="NR2 + ATP &lt;-&gt; NR2:ATP">
<listOfReactants numberOfReactants="2">
<specieReference specieID="18" name="NR2" compartment="cytoplasm" stoichiometry="1" cx="875" cy="1049">
<lineLocation index="0" x1="918" y1="1029" x2="875" y2="1049" connectSegmentPoint="0">
<segmentStatus counter="1" x="889" y="1029"/>
</lineLocation>
</specieReference>
<specieReference specieID="177" name="ATP" compartment="cytoplasm" stoichiometry="1" cx="918" cy="968">
<lineLocation index="0" x1="918" y1="1029" x2="918" y2="968" connectSegmentPoint="0"/>
</specieReference>
</listOfReactants>
<listOfProducts numberOfProducts="1">
<specieReference specieID="178" name="NR2:ATP" compartment="cytoplasm" stoichiometry="1" cx="918" cy="1029"/>
</listOfProducts>
<multiArmsReaction cx="918" cy="1029"/>
</Reaction>
<Reaction reactionID="339" groupID="339" reactionType="irreversible_conversion_regarding_multicomponent" isConvertible="true" reactionName="#339" isVisible="true" modifierReactionEquation="NR2:ATP &gt; NR2-P">
<listOfReactants numberOfReactants="1">
<specieReference specieID="178" name="NR2:ATP" compartment="cytoplasm" stoichiometry="1" cx="918" cy="1029">
<lineLocation index="0" x1="918" y1="1089" x2="918" y2="1029" connectSegmentPoint="0">
<segmentStatus counter="1" x="918" y="1070"/>
</lineLocation>
</specieReference>
</listOfReactants>
<listOfProducts numberOfProducts="1">
<specieReference specieID="19" name="NR2-P" compartment="cytoplasm" stoichiometry="1" cx="880" cy="1120">
<lineLocation index="0" x1="918" y1="1089" x2="880" y2="1120" connectSegmentPoint="0">
<segmentStatus counter="1" x="880" y="1089"/>
</lineLocation>
</specieReference>
</listOfProducts>
<multiArmsReaction cx="918" cy="1089"/>
</Reaction>
<Reaction reactionID="341" groupID="340" reactionType="irreversible_conversion_regarding_multicomponent" isConvertible="true" reactionName="#341" isVisible="true" modifierReactionEquation="P2 -() NR2-P + ADP &gt; NR2 + ATP">
<listOfReactants numberOfReactants="2">
<specieReference specieID="19" name="NR2-P" compartment="cytoplasm" stoichiometry="1" cx="880" cy="1120">
<lineLocation index="0" x1="759" y1="1082" x2="880" y2="1120" connectSegmentPoint="0"/>
</specieReference>
<specieReference specieID="184" name="ADP" compartment="cytoplasm" stoichiometry="1" cx="647" cy="1082">
<lineLocation index="0" x1="759" y1="1082" x2="647" y2="1082" connectSegmentPoint="0"/>
</specieReference>
</listOfReactants>
<listOfProducts numberOfProducts="2">
<specieReference specieID="18" name="NR2" compartment="cytoplasm" stoichiometry="1" cx="875" cy="1049">
<lineLocation index="0" x1="759" y1="1082" x2="875" y2="1049" connectSegmentPoint="0"/>
</specieReference>
<specieReference specieID="177" name="ATP" compartment="cytoplasm" stoichiometry="1" cx="918" cy="968">
<lineLocation index="0" x1="759" y1="1082" x2="918" y2="968" connectSegmentPoint="0"/>
</specieReference>
</listOfProducts>
<listOfModifiers numberOfModifiers="1">
<modifierSpecieReference specieID="23" name="P2" compartment="cytoplasm" stoichiometry="1" cx="559" cy="985" modifierType="enzyme" isTotal="true">
<lineLocation index="0" x1="559" y1="985" x2="759" y2="1082" connectSegmentPoint="0">
<segmentStatus counter="1" x="559" y="1025"/>
<segmentStatus counter="2" x="758" y="1025"/>
</lineLocation>
</modifierSpecieReference>
</listOfModifiers>
<modifierComplex>
<specieReference specieID="180" name="NR2-P:ADP:P2" compartment="cytoplasm" stoichiometry="1" cx="-1" cy="-1"/>
</modifierComplex>
<multiArmsReaction cx="759" cy="1082"/>
</Reaction>
<Reaction reactionID="342" groupID="340" reactionType="irreversible_conversion_regarding_multicomponent" isConvertible="true" reactionName="#342" isVisible="true" modifierReactionEquation="GlnK -() NR2-P + ADP &gt; NR2 + ATP">
<listOfReactants numberOfReactants="2">
<specieReference specieID="19" name="NR2-P" compartment="cytoplasm" stoichiometry="1" cx="880" cy="1120">
<lineLocation index="0" x1="759" y1="1082" x2="880" y2="1120" connectSegmentPoint="0"/>
</specieReference>
<specieReference specieID="184" name="ADP" compartment="cytoplasm" stoichiometry="1" cx="647" cy="1082">
<lineLocation index="0" x1="759" y1="1082" x2="647" y2="1082" connectSegmentPoint="0"/>
</specieReference>
</listOfReactants>
<listOfProducts numberOfProducts="2">
<specieReference specieID="18" name="NR2" compartment="cytoplasm" stoichiometry="1" cx="875" cy="1049">
<lineLocation index="0" x1="759" y1="1082" x2="875" y2="1049" connectSegmentPoint="0"/>
</specieReference>
<specieReference specieID="177" name="ATP" compartment="cytoplasm" stoichiometry="1" cx="918" cy="968">
<lineLocation index="0" x1="759" y1="1082" x2="918" y2="968" connectSegmentPoint="0"/>
</specieReference>
</listOfProducts>
<listOfModifiers numberOfModifiers="1">
<modifierSpecieReference specieID="24" name="GlnK" compartment="cytoplasm" stoichiometry="1" cx="562" cy="1159" modifierType="enzyme" isTotal="true">
<lineLocation index="0" x1="562" y1="1159" x2="759" y2="1082" connectSegmentPoint="0">
<segmentStatus counter="1" x="562" y="1132"/>
<segmentStatus counter="2" x="759" y="1132"/>
</lineLocation>
</modifierSpecieReference>
</listOfModifiers>
<modifierComplex>
<specieReference specieID="181" name="NR2-P:ADP:GlnK" compartment="cytoplasm" stoichiometry="1" cx="-1" cy="-1"/>
</modifierComplex>
<multiArmsReaction cx="759" cy="1082"/>
</Reaction>
</listOfReactions>
<listOfReactions layer="metabolic" numberOfReactions="7">
<Reaction reactionID="90" groupID="88" reactionType="irreversible_conversion_regarding_multicomponent" isConvertible="true" reactionName="#90" isVisible="true" modifierReactionEquation="GS -() glutamate + NH3 &gt; glutamine">
<listOfReactants numberOfReactants="2">
<specieReference specieID="50" name="glutamate" compartment="cytoplasm" stoichiometry="1" cx="778" cy="563">
<lineLocation index="0" x1="672" y1="528" x2="778" y2="563" connectSegmentPoint="0">
<segmentStatus counter="1" x="672" y="563"/>
</lineLocation>
</specieReference>
<specieReference specieID="63" name="NH3" compartment="cytoplasm" stoichiometry="1" cx="478" cy="565">
<lineLocation index="0" x1="672" y1="528" x2="478" y2="565" connectSegmentPoint="0">
<segmentStatus counter="1" x="625" y="565"/>
</lineLocation>
</specieReference>
</listOfReactants>
<listOfProducts numberOfProducts="1">
<specieReference specieID="34" name="glutamine" compartment="cytoplasm" stoichiometry="1" cx="775" cy="478">
<lineLocation index="0" x1="672" y1="528" x2="775" y2="478" connectSegmentPoint="0">
<segmentStatus counter="1" x="775" y="528"/>
</lineLocation>
</specieReference>
</listOfProducts>
<listOfModifiers numberOfModifiers="1">
<modifierSpecieReference specieID="36" name="GS" compartment="cytoplasm" stoichiometry="1" cx="765" cy="655" modifierType="enzyme" isTotal="true">
<lineLocation index="0" x1="765" y1="655" x2="672" y2="528" connectSegmentPoint="0">
<segmentStatus counter="1" x="765" y="614"/>
<segmentStatus counter="2" x="765" y="611"/>
<segmentStatus counter="3" x="716" y="562"/>
</lineLocation>
</modifierSpecieReference>
</listOfModifiers>
<modifierComplex>
<specieReference specieID="62" name="glutamate:NH3:GS" compartment="cytoplasm" stoichiometry="1" cx="-1" cy="-1"/>
</modifierComplex>
<multiArmsReaction cx="672" cy="528"/>
</Reaction>
<Reaction reactionID="93" groupID="92" reactionType="irreversible_conversion_regarding_multicomponent" isConvertible="true" reactionName="#93" isVisible="true" modifierReactionEquation="GOGAT -() glutamine + aKG &gt; 2glutamate">
<listOfReactants numberOfReactants="2">
<specieReference specieID="34" name="glutamine" compartment="cytoplasm" stoichiometry="1" cx="775" cy="478">
<lineLocation index="0" x1="950" y1="519" x2="775" y2="478" connectSegmentPoint="0">
<segmentStatus counter="1" x="864" y="478"/>
</lineLocation>
</specieReference>
<specieReference specieID="35" name="aKG" compartment="cytoplasm" stoichiometry="1" cx="950" cy="414">
<lineLocation index="0" x1="950" y1="519" x2="950" y2="414" connectSegmentPoint="0"/>
</specieReference>
</listOfReactants>
<listOfProducts numberOfProducts="1">
<specieReference specieID="50" name="glutamate" compartment="cytoplasm" stoichiometry="2" cx="778" cy="563">
<lineLocation index="0" x1="950" y1="519" x2="778" y2="563" connectSegmentPoint="0">
<segmentStatus counter="1" x="842" y="519"/>
</lineLocation>
</specieReference>
</listOfProducts>
<listOfModifiers numberOfModifiers="1">
<modifierSpecieReference specieID="65" name="GOGAT" compartment="cytoplasm" stoichiometry="1" cx="1040" cy="519" modifierType="enzyme" isTotal="true">
<lineLocation index="0" x1="1040" y1="519" x2="950" y2="519" connectSegmentPoint="0"/>
</modifierSpecieReference>
</listOfModifiers>
<modifierComplex>
<specieReference specieID="66" name="glutamine:aKG:GOGAT" compartment="cytoplasm" stoichiometry="1" cx="-1" cy="-1"/>
</modifierComplex>
<multiArmsReaction cx="950" cy="519"/>
</Reaction>
<Reaction reactionID="95" groupID="94" reactionType="irreversible_conversion_regarding_multicomponent" isConvertible="true" reactionName="#95" isVisible="true" modifierReactionEquation="GDH -() aKG + NH3 &gt; glutamate">
<listOfReactants numberOfReactants="2">
<specieReference specieID="35" name="aKG" compartment="cytoplasm" stoichiometry="1" cx="950" cy="414">
<lineLocation index="0" x1="949" y1="603" x2="950" y2="414" connectSegmentPoint="0">
<segmentStatus counter="1" x="1145" y="414"/>
<segmentStatus counter="2" x="1145" y="603"/>
</lineLocation>
</specieReference>
<specieReference specieID="63" name="NH3" compartment="cytoplasm" stoichiometry="1" cx="478" cy="565">
<lineLocation index="0" x1="949" y1="603" x2="478" y2="565" connectSegmentPoint="0">
<segmentStatus counter="1" x="518" y="585"/>
<segmentStatus counter="2" x="889" y="585"/>
</lineLocation>
</specieReference>
</listOfReactants>
<listOfProducts numberOfProducts="1">
<specieReference specieID="50" name="glutamate" compartment="cytoplasm" stoichiometry="1" cx="778" cy="563">
<lineLocation index="0" x1="949" y1="603" x2="778" y2="563" connectSegmentPoint="0">
<segmentStatus counter="1" x="778" y="603"/>
</lineLocation>
</specieReference>
</listOfProducts>
<listOfModifiers numberOfModifiers="1">
<modifierSpecieReference specieID="68" name="GDH" compartment="cytoplasm" stoichiometry="1" cx="1040" cy="566" modifierType="enzyme" isTotal="true">
<lineLocation index="0" x1="1040" y1="566" x2="949" y2="603" connectSegmentPoint="0">
<segmentStatus counter="1" x="1040" y="644"/>
<segmentStatus counter="2" x="949" y="644"/>
</lineLocation>
</modifierSpecieReference>
</listOfModifiers>
<modifierComplex>
<specieReference specieID="69" name="aKG:NH3:GDH" compartment="cytoplasm" stoichiometry="1" cx="-1" cy="-1"/>
</modifierComplex>
<multiArmsReaction cx="949" cy="603"/>
</Reaction>
<Reaction reactionID="279" groupID="279" reactionType="irreversible_conversion" isConvertible="true" reactionName="#279" isVisible="true" modifierReactionEquation="Dummy &gt; aKG">
<listOfReactants numberOfReactants="1">
<specieReference specieID="163" name="Dummy" compartment="cytoplasm" stoichiometry="1" cx="912" cy="356"/>
</listOfReactants>
<listOfProducts numberOfProducts="1">
<specieReference specieID="35" name="aKG" compartment="cytoplasm" stoichiometry="1" cx="950" cy="414"/>
</listOfProducts>
<lineLocation index="0" x1="912" y1="356" x2="950" y2="414" connectSegmentPoint="0"/>
</Reaction>
<Reaction reactionID="319" groupID="319" reactionType="degradation" isConvertible="true" reactionName="#319" isVisible="true" modifierReactionEquation="glutamine -&gt; &amp;">
<listOfReactants numberOfReactants="1">
<specieReference specieID="34" name="glutamine" compartment="cytoplasm" stoichiometry="1" cx="775" cy="478"/>
</listOfReactants>
<lineLocation index="0" x1="775" y1="478" x2="810" y2="433" connectSegmentPoint="0"/>
</Reaction>
<Reaction reactionID="320" groupID="320" reactionType="degradation" isConvertible="true" reactionName="#320" isVisible="true" modifierReactionEquation="glutamate -&gt; &amp;">
<listOfReactants numberOfReactants="1">
<specieReference specieID="50" name="glutamate" compartment="cytoplasm" stoichiometry="1" cx="778" cy="563"/>
</listOfReactants>
<lineLocation index="0" x1="778" y1="563" x2="813" y2="518" connectSegmentPoint="0"/>
</Reaction>
<Reaction reactionID="321" groupID="321" reactionType="degradation" isConvertible="true" reactionName="#321" isVisible="true" modifierReactionEquation="aKG -&gt; &amp;">
<listOfReactants numberOfReactants="1">
<specieReference specieID="35" name="aKG" compartment="cytoplasm" stoichiometry="1" cx="950" cy="414"/>
</listOfReactants>
<lineLocation index="0" x1="950" y1="414" x2="988" y2="366" connectSegmentPoint="0"/>
</Reaction>
</listOfReactions>
</model>
</sanac>
