# Supplementary material for: CADLIVE optimizer: web-based parameter estimation for dynamic models
Source: Source Code Biol Med. 2012 Aug 28;7:9. doi: 10.1186/1751-0473-7-9 (PMC3457844; doi:10.1186/1751-0473-7-9)
Supplement: Additional file 4 — Files for the example models. [file 1751-0473-7-9-S4.zip › samples/NitrogenAssimilationSystem/squarederror.txt]

Time	glutamine	aKG
1.019E+00	2.338E-04	2.292E-04
2.000E+02	2.337E-04	2.292E-04
4.000E+02	2.337E-04	2.292E-04
6.000E+02	2.337E-04	2.292E-04
8.000E+02	2.337E-04	2.292E-04
1.000E+03	2.337E-04	2.292E-04
1.001E+03	9.844E-05	2.451E-04
1.002E+03	4.509E-05	2.453E-04
1.003E+03	2.637E-05	2.453E-04
1.004E+03	2.148E-05	2.453E-04
1.005E+03	2.248E-05	2.453E-04
1.006E+03	2.616E-05	2.453E-04
1.007E+03	3.112E-05	2.453E-04
1.008E+03	3.664E-05	2.453E-04
1.009E+03	4.244E-05	2.453E-04
1.010E+03	4.818E-05	2.453E-04
1.011E+03	5.374E-05	2.452E-04
1.012E+03	5.913E-05	2.452E-04
1.013E+03	6.418E-05	2.452E-04
1.014E+03	6.887E-05	2.452E-04
1.015E+03	7.321E-05	2.452E-04
1.016E+03	7.715E-05	2.452E-04
1.017E+03	8.077E-05	2.451E-04
1.018E+03	8.399E-05	2.451E-04
1.019E+03	8.685E-05	2.451E-04
1.020E+03	8.941E-05	2.451E-04
1.021E+03	9.166E-05	2.451E-04
1.022E+03	9.360E-05	2.451E-04
1.023E+03	9.526E-05	2.451E-04
1.024E+03	9.666E-05	2.451E-04
1.025E+03	9.785E-05	2.451E-04
1.026E+03	9.882E-05	2.451E-04
1.027E+03	9.960E-05	2.451E-04
1.028E+03	1.002E-04	2.451E-04
1.029E+03	1.007E-04	2.451E-04
1.030E+03	1.010E-04	2.451E-04
1.031E+03	1.012E-04	2.451E-04
1.032E+03	1.013E-04	2.451E-04
1.033E+03	1.013E-04	2.451E-04
1.034E+03	1.012E-04	2.451E-04
1.035E+03	1.011E-04	2.451E-04
1.036E+03	1.010E-04	2.451E-04
1.037E+03	1.008E-04	2.451E-04
1.038E+03	1.005E-04	2.451E-04
1.039E+03	1.003E-04	2.451E-04
1.040E+03	1.001E-04	2.451E-04
1.041E+03	9.981E-05	2.451E-04
1.042E+03	9.957E-05	2.451E-04
1.043E+03	9.933E-05	2.451E-04
1.044E+03	9.912E-05	2.451E-04
1.045E+03	9.893E-05	2.451E-04
1.046E+03	9.876E-05	2.451E-04
1.047E+03	9.861E-05	2.451E-04
1.048E+03	9.850E-05	2.451E-04
1.049E+03	9.842E-05	2.451E-04
1.050E+03	9.837E-05	2.451E-04
1.051E+03	9.835E-05	2.451E-04
1.052E+03	9.836E-05	2.451E-04
1.053E+03	9.840E-05	2.451E-04
1.054E+03	9.848E-05	2.451E-04
1.055E+03	9.858E-05	2.451E-04
1.056E+03	9.872E-05	2.451E-04
1.057E+03	9.888E-05	2.451E-04
1.058E+03	9.907E-05	2.451E-04
1.059E+03	9.928E-05	2.451E-04
1.060E+03	9.952E-05	2.451E-04
1.061E+03	9.978E-05	2.451E-04
1.062E+03	1.001E-04	2.451E-04
1.063E+03	1.004E-04	2.451E-04
1.064E+03	1.007E-04	2.451E-04
1.065E+03	1.010E-04	2.451E-04
1.066E+03	1.013E-04	2.451E-04
1.067E+03	1.017E-04	2.451E-04
1.068E+03	1.020E-04	2.451E-04
1.069E+03	1.024E-04	2.451E-04
1.070E+03	1.028E-04	2.451E-04
1.071E+03	1.032E-04	2.451E-04
1.072E+03	1.036E-04	2.451E-04
1.073E+03	1.040E-04	2.451E-04
1.074E+03	1.044E-04	2.451E-04
1.075E+03	1.047E-04	2.451E-04
1.076E+03	1.051E-04	2.451E-04
1.077E+03	1.055E-04	2.451E-04
1.078E+03	1.059E-04	2.451E-04
1.079E+03	1.063E-04	2.451E-04
1.080E+03	1.067E-04	2.451E-04
1.081E+03	1.071E-04	2.451E-04
1.082E+03	1.075E-04	2.451E-04
1.083E+03	1.079E-04	2.450E-04
1.084E+03	1.083E-04	2.450E-04
1.085E+03	1.087E-04	2.450E-04
1.086E+03	1.091E-04	2.450E-04
1.087E+03	1.095E-04	2.450E-04
1.088E+03	1.099E-04	2.450E-04
1.089E+03	1.102E-04	2.450E-04
1.090E+03	1.106E-04	2.450E-04
1.091E+03	1.110E-04	2.450E-04
1.092E+03	1.113E-04	2.450E-04
1.093E+03	1.117E-04	2.450E-04
1.094E+03	1.120E-04	2.450E-04
1.095E+03	1.124E-04	2.450E-04
1.096E+03	1.127E-04	2.450E-04
1.097E+03	1.131E-04	2.450E-04
1.098E+03	1.134E-04	2.450E-04
1.099E+03	1.137E-04	2.450E-04
1.100E+03	1.141E-04	2.450E-04
1.200E+03	1.327E-04	2.450E-04
1.300E+03	1.393E-04	2.449E-04
1.400E+03	1.424E-04	2.449E-04
1.500E+03	1.442E-04	2.449E-04
1.600E+03	1.454E-04	2.449E-04
1.700E+03	1.462E-04	2.449E-04
1.800E+03	1.468E-04	2.449E-04
1.900E+03	1.472E-04	2.449E-04
2.000E+03	1.475E-04	2.449E-04
