# Supplementary material for: CADLIVE optimizer: web-based parameter estimation for dynamic models
Source: Source Code Biol Med. 2012 Aug 28;7:9. doi: 10.1186/1751-0473-7-9 (PMC3457844; doi:10.1186/1751-0473-7-9)
Supplement: Additional file 4 — Files for the example models. [file 1751-0473-7-9-S4.zip › samples/README.txt]

These are the sample models for demonstrating the CADLIVE Optimizer.

Contents in each folder.
	*.XML: Network data in the CADLIVE format made by the CADLIVE GUI Network Constructor.
	MathCtrl.txt: This is a file for conditions (analysis type, solver type, time span and time step-size, setting for Newton-Raphson) of simulation. 
	MathParam.txt: This is a file for kinetic parameters and the initial values in the mathematical equations. This file is corresponding to search parameter setting file.
	MathUserFunc.txt: This is a file for objective function. The files in the EnzymeReaction and NitrogenAssimilationSystem folders are edited from original file in CADLIVE Simulator and added each objective funtion. The files in the HeatShockResponse folder is a original file made by CADLIVE Simulator.
	squarederror.txt: This is a file for squared error for objective function. If users upload it, the objecvie funtion is set as the squared error between simulation data and experimental data which is the content in the uploaded file.

Users can download MathCtrl.txt, MathParam.txt, and MathUserFunc.txt from the CADLIVE Dynamic Simulator.

For simulating biological models, it is very difficult to decide the kinetic paramters and initial values.
These sample models are iteratively searched their kinetic paramters and initial values.
So, users should copy and paste all the content in MathParam.txt onto Set Parameters and Initial Values in the CADLIVE Dynamic Simulator.
